# Supplementary material for: Admixture Mapping Provides Evidence of Association of the VNN1 Gene with Hypertension
Source: PLoS One. 2007 Nov 28;2(11):e1244. doi: 10.1371/journal.pone.0001244 (PMC2080759; doi:10.1371/journal.pone.0001244)
Supplement: Table S1 — Individual European Ancestral estimated by ADMIXPROGRAM and STRUCTURE (0.14 MB XLS) [file pone.0001244.s001.xls]

## Sheet: aaa
Individual ID	European ancestry by ADMIXPROGRAM	European ancestry by STRUCTURE
1	0.0797483	0.0716999
2	0.14751	0.146546
3	0.160396	0.15816
4	0.200645	0.206422
5	0.590537	0.628825
6	0.158637	0.159522
7	0.0505541	0.0375211
8	0.116177	0.113081
9	0.157233	0.159051
10	0.197927	0.200343
11	0.0914105	0.0822
12	0.378305	0.393875
13	0.19038	0.195501
14	0.272932	0.282875
15	0.113334	0.107218
16	0.200835	0.206654
17	0.168569	0.169799
18	0.172013	0.174486
19	0.13255	0.12768
20	0.172042	0.170996
21	0.173854	0.176981
22	0.175348	0.176271
23	0.177617	0.181762
24	0.181018	0.184148
25	0.225043	0.231925
26	0.232247	0.241503
27	0.260791	0.267973
28	0.117642	0.112527
29	0.135234	0.13461
30	0.0237816	0.00698205
31	0.0707864	0.0625473
32	0.122232	0.121439
33	0.0598875	0.0480052
34	0.116416	0.115447
35	0.308894	0.325301
36	0.340794	0.354892
37	0.130033	0.127015
38	0.142531	0.14308
39	0.0740695	0.0632316
40	0.0734479	0.0641454
41	0.0989684	0.0945134
42	0.0773548	0.0682347
43	0.169279	0.168539
44	0.237117	0.244104
45	0.11786	0.114833
46	0.206652	0.212648
47	0.308714	0.327171
48	0.124207	0.121469
49	0.203146	0.210034
50	0.123665	0.12186
51	0.152442	0.153275
52	0.130082	0.128632
53	0.173049	0.176941
54	0.0928286	0.0861264
55	0.189855	0.191162
56	0.197902	0.203015
57	0.182608	0.188285
58	0.259158	0.270408
59	0.146037	0.144618
60	0.370266	0.389132
61	0.251192	0.257495
62	0.0831225	0.0751201
63	0.223781	0.232911
64	0.0955029	0.0900654
65	0.142026	0.141167
66	0.560329	0.581582
67	0.0972281	0.094857
68	0.151497	0.152505
69	0.208077	0.211625
70	0.200676	0.203817
71	0.126154	0.123362
72	0.355456	0.371055
73	0.03019	0.0110585
74	0.201842	0.205386
75	0.143489	0.143383
76	0.0246831	0.00596684
77	0.152297	0.152475
78	0.023871	0.00172996
79	0.220135	0.227191
80	0.260118	0.26833
81	0.123623	0.121204
82	0.139522	0.136673
83	0.238778	0.246149
84	0.214642	0.222007
85	0.199598	0.20502
86	0.16443	0.165776
87	0.129333	0.125892
88	0.202026	0.204787
89	0.250778	0.260765
90	0.120963	0.118482
91	0.0849982	0.075273
92	0.184484	0.187998
93	0.204127	0.207976
94	0.228717	0.231929
95	0.214519	0.221516
96	0.130298	0.130156
97	0.265614	0.273194
98	0.195537	0.201574
99	0.245917	0.253521
100	0.0647818	0.0547062
101	0.271804	0.283007
102	0.17447	0.180287
103	0.19193	0.195844
104	0.173541	0.176738
105	0.207543	0.21415
106	0.291541	0.299146
107	0.221109	0.22576
108	0.216741	0.221792
109	0.18873	0.191895
110	0.337649	0.350569
111	0.292955	0.30452
112	0.334764	0.348128
113	0.140244	0.138376
114	0.212305	0.219287
115	0.126021	0.123009
116	0.145155	0.145216
117	0.127049	0.124718
118	0.148135	0.149983
119	0.154565	0.154051
120	0.256967	0.263892
121	0.122633	0.119504
122	0.119578	0.116468
123	0.230168	0.238772
124	0.207415	0.212115
125	0.159258	0.161922
126	0.0642557	0.0540914
127	0.305125	0.318292
128	0.175382	0.17761
129	0.139634	0.14082
130	0.196169	0.202771
131	0.200854	0.206092
132	0.0399715	0.0227918
133	0.29303	0.304733
134	0.263312	0.274432
135	0.0704765	0.0597702
136	0.266842	0.279313
137	0.205975	0.21235
138	0.0803174	0.0726974
139	0.16103	0.163337
140	0.19376	0.197297
141	0.180018	0.181672
142	0.509843	0.531015
143	0.157793	0.15784
144	0.3308	0.344062
145	0.0283807	0.00692702
146	0.124773	0.12033
147	0.156642	0.156339
148	0.16047	0.159655
149	0.166155	0.168467
150	0.0922321	0.0838103
151	0.162316	0.163828
152	0.242572	0.252762
153	0.164788	0.16726
154	0.182158	0.184867
155	0.134095	0.130887
156	0.175096	0.176703
157	0.123305	0.121334
158	0.252135	0.259812
159	0.0938486	0.0889464
160	0.212804	0.217065
161	0.0649584	0.0543467
162	0.160645	0.161911
163	0.159635	0.159053
164	0.173443	0.177212
165	0.194902	0.197326
166	0.168753	0.1684
167	0.184932	0.190713
168	0.217486	0.222198
169	0.0930543	0.0850963
170	0.189367	0.190469
171	0.0904073	0.0802276
172	0.314069	0.32773
173	0.0908403	0.0828763
174	0.347221	0.363396
175	0.120784	0.118141
176	0.182984	0.185485
177	0.0725518	0.06268
178	0.211858	0.215831
179	0.152988	0.153645
180	0.132637	0.132766
181	0.272916	0.281461
182	0.163622	0.16381
183	0.0842488	0.0755155
184	0.117854	0.111949
185	0.123633	0.117543
186	0.119316	0.115118
187	0.194961	0.200433
188	0.101988	0.0947942
189	0.111651	0.108446
190	0.0854225	0.0791532
191	0.168748	0.171823
192	0.173225	0.175723
193	0.189609	0.19194
194	0.0463457	0.0325716
195	0.114328	0.112382
196	0.13953	0.139005
197	0.0971195	0.0923436
198	0.10935	0.103053
199	0.257781	0.268134
200	0.273554	0.282566
201	0.0954387	0.0886667
202	0.141839	0.137805
203	0.116731	0.113
204	0.117846	0.114423
205	0.110222	0.106466
206	0.134749	0.133994
207	0.0856039	0.0760311
208	0.111579	0.106299
209	0.171676	0.173531
210	0.0250041	0.00457011
211	0.531218	0.576335
212	0.198708	0.204809
213	0.088594	0.079793
214	0.133714	0.130299
215	0.147629	0.148814
216	0.604729	0.631658
217	0.16566	0.167473
218	0.145634	0.146051
219	0.158008	0.158482
220	0.0930826	0.0828641
221	0.277251	0.290122
222	0.138536	0.137426
223	0.222734	0.228885
224	0.125974	0.124143
225	0.156689	0.158916
226	0.136188	0.133598
227	0.181864	0.189344
228	0.135929	0.134185
229	0.153639	0.154418
230	0.139949	0.138186
231	0.178767	0.180822
232	0.0701124	0.0593717
233	0.140227	0.14346
234	0.090757	0.0845842
235	0.14223	0.139682
236	0.101652	0.0946755
237	0.0809026	0.0703792
238	0.204209	0.208335
239	0.156733	0.160381
240	0.221809	0.228408
241	0.100179	0.0935686
242	0.185984	0.189689
243	0.170752	0.173025
244	0.115664	0.111883
245	0.12024	0.115983
246	0.0887921	0.0808562
247	0.249452	0.256534
248	0.120724	0.116419
249	0.296807	0.3081
250	0.196961	0.201968
251	0.0640311	0.0504807
252	0.0872469	0.0784286
253	0.136303	0.13469
254	0.0788049	0.0682026
255	0.0989031	0.0941737
256	0.11474	0.109219
257	0.101526	0.0941185
258	0.262832	0.274764
259	0.213338	0.220876
260	0.185636	0.186399
261	0.242017	0.248002
262	0.102592	0.0952952
263	0.321868	0.339086
264	0.141034	0.137553
265	0.22759	0.22674
266	0.161626	0.162693
267	0.253477	0.259915
268	0.0967841	0.088271
269	0.13035	0.12922
270	0.186547	0.188993
271	0.218937	0.227875
272	0.162353	0.164989
273	0.244381	0.252686
274	0.152188	0.152595
275	0.0766742	0.066274
276	0.116912	0.115635
277	0.210108	0.214272
278	0.142355	0.140582
279	0.163851	0.164661
280	0.155147	0.156792
281	0.166215	0.168398
282	0.111268	0.106798
283	0.18471	0.185751
284	0.256618	0.272406
285	0.0723707	0.062876
286	0.0694476	0.0573489
287	0.201958	0.207172
288	0.233851	0.241951
289	0.142872	0.142185
290	0.226577	0.236382
291	0.0784479	0.067049
292	0.185678	0.191085
293	0.271477	0.283602
294	0.105848	0.100489
295	0.111475	0.106633
296	0.0863189	0.0780174
297	0.0794611	0.0721315
298	0.182325	0.182995
299	0.106153	0.102229
300	0.0821232	0.0713765
301	0.118702	0.117785
302	0.247982	0.255279
303	0.11033	0.105803
304	0.162897	0.163604
305	0.0728621	0.0628435
306	0.133043	0.132696
307	0.121619	0.117792
308	0.183488	0.187595
309	0.18583	0.189261
310	0.196188	0.201233
311	0.109986	0.103855
312	0.252841	0.261194
313	0.16712	0.167911
314	0.102203	0.0966373
315	0.120946	0.117727
316	0.0916995	0.0826416
317	0.0988082	0.094327
318	0.0743458	0.0655254
319	0.063174	0.0526999
320	0.0998276	0.0927323
321	0.140491	0.13914
322	0.19457	0.199935
323	0.228367	0.236221
324	0.181289	0.186033
325	0.175733	0.179829
326	0.110531	0.106525
327	0.127478	0.12378
328	0.110806	0.106145
329	0.0958788	0.0864167
330	0.256455	0.266199
331	0.166624	0.167243
332	0.0475602	0.0356686
333	0.159881	0.162223
334	0.288409	0.300305
335	0.130534	0.123769
336	0.0779178	0.068475
337	0.127552	0.125779
338	0.183369	0.18654
339	0.0910821	0.0815037
340	0.0857704	0.080842
341	0.191099	0.196607
342	0.124065	0.121229
343	0.0838328	0.0753541
344	0.147804	0.148956
345	0.11758	0.11426
346	0.156151	0.154973
347	0.0507463	0.0368059
348	0.0295543	0.0141343
349	0.227594	0.237144
350	0.183122	0.184453
351	0.150974	0.152855
352	0.232865	0.241758
353	0.174485	0.17719
354	0.129429	0.130201
355	0.111989	0.106751
356	0.068461	0.0558271
357	0.113097	0.105587
358	0.194831	0.198828
359	0.187755	0.192167
360	0.104113	0.0979883
361	0.164152	0.166522
362	0.162831	0.163122
363	0.0395322	0.021108
364	0.072987	0.0595935
365	0.11453	0.111433
366	0.151328	0.154851
367	0.127757	0.124921
368	0.113668	0.108959
369	0.283051	0.293632
370	0.180238	0.185108
371	0.192942	0.198992
372	0.260521	0.271597
373	0.0901347	0.0834531
374	0.0996702	0.0943479
375	0.0785408	0.0709435
376	0.127559	0.125847
377	0.183042	0.188561
378	0.116544	0.111349
379	0.287154	0.297796
380	0.203549	0.209866
381	0.140748	0.13853
382	0.0668473	0.0552766
383	0.158942	0.161592
384	0.250996	0.260925
385	0.094605	0.0895281
386	0.118662	0.113098
387	0.0611848	0.0476179
388	0.142859	0.141598
389	0.205228	0.211375
390	0.232916	0.239205
391	0.067322	0.0577213
392	0.0763595	0.0654162
393	0.119986	0.119179
394	0.497089	0.51741
395	0.206805	0.211216
396	0.102038	0.0951756
397	0.139594	0.13981
398	0.116033	0.111226
399	0.415343	0.431397
400	0.105061	0.100893
401	0.124613	0.122071
402	0.0669466	0.0557507
403	0.238891	0.24613
404	0.23809	0.248485
405	0.0947633	0.0859233
406	0.139488	0.137723
407	0.269276	0.282235
408	0.202419	0.205839
409	0.0511274	0.0392893
410	0.322015	0.333759
411	0.118675	0.115342
412	0.150146	0.150623
413	0.227756	0.235072
414	0.38455	0.402537
415	0.142485	0.14141
416	0.0972821	0.0919715
417	0.139401	0.138168
418	0.117066	0.11228
419	0.118885	0.11591
420	0.130653	0.126995
421	0.165097	0.166022
422	0.0707176	0.0608908
423	0.192166	0.195037
424	0.227123	0.236198
425	0.0777786	0.0684904
426	0.270859	0.279349
427	0.167247	0.169337
428	0.0872777	0.0796075
429	0.0812805	0.0719023
430	0.174449	0.177198
431	0.1038	0.0999077
432	0.115484	0.114624
433	0.152949	0.153686
434	0.157224	0.155761
435	0.229142	0.238715
436	0.133095	0.133504
437	0.227865	0.23736
438	0.0909251	0.0812754
439	0.220843	0.226567
440	0.208641	0.213396
441	0.129683	0.126843
442	0.264568	0.271088
443	0.19622	0.197867
444	0.144919	0.147396
445	0.112785	0.1079
446	0.137045	0.136681
447	0.109923	0.105366
448	0.225742	0.235849
449	0.169793	0.173335
450	0.131369	0.130128
451	0.156096	0.157768
452	0.104244	0.099249
453	0.147622	0.147149
454	0.142908	0.143017
455	0.094211	0.087892
456	0.0801158	0.0716132
457	0.108398	0.103662
458	0.24132	0.25062
459	0.19593	0.204581
460	0.146862	0.147224
461	0.111101	0.106254
462	0.138163	0.140919
463	0.10997	0.106271
464	0.237407	0.24861
465	0.115847	0.113482
466	0.115062	0.109918
467	0.140975	0.141367
468	0.134872	0.134245
469	0.135252	0.133569
470	0.161248	0.162318
471	0.0721801	0.0621491
472	0.0680874	0.0579648
473	0.129667	0.129716
474	0.0774795	0.0680632
475	0.43695	0.456368
476	0.196278	0.200767
477	0.227846	0.234452
478	0.18087	0.18319
479	0.17164	0.171466
480	0.0796528	0.069515
481	0.242996	0.251078
482	0.126837	0.126092
483	0.0853184	0.0767291
484	0.201111	0.204774
485	0.140303	0.139492
486	0.18376	0.185743
487	0.152146	0.153156
488	0.210488	0.213752
489	0.103823	0.101938
490	0.110666	0.107861
491	0.236707	0.244677
492	0.115813	0.109201
493	0.089499	0.0815948
494	0.0820131	0.075013
495	0.0536725	0.0393468
496	0.207647	0.211102
497	0.219148	0.229608
498	0.240649	0.248571
499	0.0750052	0.0651757
500	0.250467	0.257645
501	0.114776	0.109792
502	0.0914408	0.081737
503	0.0736433	0.064186
504	0.192342	0.199149
505	0.0482327	0.0351819
506	0.206852	0.212832
507	0.144369	0.145314
508	0.10046	0.0995327
509	0.0875686	0.0805507
510	0.106268	0.101443
511	0.106547	0.103153
512	0.266965	0.280514
513	0.280394	0.288525
514	0.0670182	0.056314
515	0.23506	0.244843
516	0.167193	0.168082
517	0.269269	0.283914
518	0.177678	0.178887
519	0.176325	0.177415
520	0.215998	0.223475
521	0.306046	0.319435
522	0.1562	0.157401
523	0.225648	0.231172
524	0.0848318	0.0774734
525	0.404688	0.424444
526	0.105742	0.0989095
527	0.259785	0.268932
528	0.177729	0.181326
529	0.0859012	0.0794818
530	0.178858	0.181123
531	0.270256	0.27761
532	0.0404034	0.0249336
533	0.0611413	0.0496753
534	0.188341	0.193931
535	0.237589	0.247021
536	0.274735	0.287344
537	0.209066	0.214599
538	0.145739	0.146407
539	0.207833	0.211926
540	0.107717	0.102528
541	0.160573	0.159788
542	0.293174	0.307703
543	0.174457	0.174547
544	0.134092	0.134956
545	0.125028	0.119635
546	0.103339	0.0967995
547	0.26668	0.27669
548	0.244869	0.253926
549	0.128071	0.125395
550	0.0746995	0.0637572
551	0.206053	0.209472
552	0.155294	0.153748
553	0.124649	0.123699
554	0.08629	0.0763762
555	0.394599	0.416306
556	0.136575	0.133022
557	0.212053	0.217139
558	0.239979	0.247505
559	0.117548	0.115015
560	0.174184	0.176175
561	0.122411	0.119019
562	0.153365	0.154031
563	0.253987	0.265803
564	0.252022	0.264903
565	0.0874406	0.0800528
566	0.129972	0.123476
567	0.132313	0.129635
568	0.0845503	0.0730297
569	0.0966001	0.0894731
570	0.102521	0.0993313
571	0.122577	0.119802
572	0.167319	0.166466
573	0.147132	0.147134
574	0.166113	0.17108
575	0.0646752	0.0525245
576	0.083342	0.0753591
577	0.201304	0.207096
578	0.173625	0.177029
579	0.12116	0.119423
580	0.205544	0.212545
581	0.166648	0.169631
582	0.164878	0.166784
583	0.199542	0.202034
584	0.0993144	0.0939994
585	0.176467	0.178924
586	0.269047	0.280176
587	0.0911085	0.0854271
588	0.101117	0.0953665
589	0.135226	0.135168
590	0.42694	0.446436
591	0.0868307	0.0783754
592	0.311341	0.324058
593	0.0877993	0.0783761
594	0.17139	0.176168
595	0.118831	0.116941
596	0.0663094	0.0544433
597	0.143743	0.138831
598	0.180639	0.183941
599	0.0326298	0.0207068
600	0.0586934	0.0460556
601	0.0843049	0.0752583
602	0.194144	0.19763
603	0.265398	0.275495
604	0.0255599	0.00315497
605	0.127444	0.123084
606	0.179496	0.186348
607	0.0756301	0.0657495
608	0.143371	0.146093
609	0.122106	0.116775
610	0.101963	0.0970405
611	0.0769545	0.0683104
612	0.154953	0.155281
613	0.357738	0.374978
614	0.100361	0.0948543
615	0.541224	0.560462
616	0.201942	0.210001
617	0.186333	0.186361
618	0.142021	0.140473
619	0.0827609	0.0774785
620	0.274408	0.284909
621	0.169363	0.17182
622	0.114296	0.108996
623	0.135806	0.134645
624	0.0823201	0.0737829
625	0.12762	0.125192
626	0.0690284	0.0587013
627	0.238618	0.245535
628	0.236336	0.24393
629	0.0835227	0.0732381
630	0.0661371	0.0536181
631	0.178849	0.181187
632	0.218784	0.225171
633	0.124189	0.120388
634	0.172532	0.171663
635	0.138173	0.136332
636	0.173156	0.171297
637	0.105212	0.0993687
638	0.124595	0.123135
639	0.209805	0.215559
640	0.171148	0.172031
641	0.115147	0.109694
642	0.115357	0.110505
643	0.416329	0.441216
644	0.221668	0.227672
645	0.0534632	0.0429124
646	0.262047	0.272509
647	0.0947228	0.0877549
648	0.0870351	0.0783374
649	0.169707	0.17166
650	0.258523	0.265777
651	0.14864	0.1476
652	0.229194	0.237356
653	0.0806924	0.0720188
654	0.11051	0.106321
655	0.144949	0.145607
656	0.143663	0.142697
657	0.267421	0.277064
658	0.203156	0.210551
659	0.148072	0.146776
660	0.154286	0.154197
661	0.203894	0.210962
662	0.213883	0.218739
663	0.125646	0.123206
664	0.134368	0.131435
665	0.189755	0.190351
666	0.183851	0.188042
667	0.10609	0.103108
668	0.471658	0.491488
669	0.198737	0.200219
670	0.135248	0.134462
671	0.19975	0.206916
672	0.039609	0.0235568
673	0.0744389	0.0633644
674	0.192934	0.198853
675	0.116546	0.111888
676	0.104024	0.0982906
677	0.162414	0.16417
678	0.300771	0.310583
679	0.208834	0.213675
680	0.156076	0.154069
681	0.170368	0.170018
682	0.170357	0.173172
683	0.162668	0.163328
684	0.0886219	0.0803863
685	0.178084	0.180042
686	0.131823	0.12851
687	0.175872	0.178869
688	0.156198	0.157689
689	0.159346	0.160918
690	0.127042	0.124286
691	0.0955825	0.0906809
692	0.189455	0.191372
693	0.209439	0.216392
694	0.205682	0.210148
695	0.237856	0.247558
696	0.281692	0.288234
697	0.125971	0.122955
698	0.11318	0.110304
699	0.0848715	0.076704
700	0.0803521	0.0710253
701	0.0884609	0.0799322
702	0.111618	0.108294
703	0.205413	0.211292
704	0.117143	0.113419
705	0.100378	0.093928
706	0.111909	0.106621
707	0.185909	0.192614
708	0.0529008	0.0392375
709	0.109325	0.10423
710	0.252997	0.263586
711	0.104235	0.100067
712	0.114979	0.109181
713	0.0968649	0.0908259
714	0.0890771	0.0802421
715	0.510902	0.531714
716	0.125488	0.123407
717	0.198555	0.202131
718	0.0723051	0.0643498
719	0.111432	0.10858
720	0.275073	0.287307
721	0.128684	0.126917
722	0.176612	0.181557
723	0.0922687	0.0840757
724	0.0873129	0.0788996
725	0.200222	0.207881
726	0.16957	0.170746
727	0.0778294	0.0657578
728	0.272175	0.281549
729	0.193026	0.197569
730	0.180258	0.183625
731	0.143146	0.140356
732	0.0763703	0.067637
733	0.174476	0.176209
734	0.105919	0.0993039
735	0.134106	0.131641
736	0.180572	0.183699
737	0.191319	0.192427
738	0.0989807	0.0944593
739	0.100439	0.0929334
740	0.189258	0.192932
741	0.0886461	0.0834683
742	0.142028	0.139521
743	0.168799	0.173892
744	0.134549	0.133613
745	0.146006	0.146502
746	0.145464	0.144871
747	0.188456	0.193835
748	0.244863	0.25362
749	0.178931	0.182418
750	0.0953193	0.0900199
751	0.153685	0.152163
752	0.21134	0.215371
753	0.289516	0.301201
754	0.247068	0.261421
755	0.10899	0.106251
756	0.182593	0.189908
757	0.16868	0.168561
758	0.180506	0.172781
759	0.184871	0.186862
760	0.0614239	0.0494639
761	0.119693	0.114595
762	0.130805	0.128155
763	0.182984	0.185533
764	0.21194	0.218065
765	0.0989943	0.0952197
766	0.156787	0.154986
767	0.278072	0.288078
768	0.277015	0.286523
769	0.253387	0.261486
770	0.143575	0.144709
771	0.125624	0.120982
772	0.260033	0.270287
773	0.165188	0.166308
774	0.294648	0.30066
775	0.274254	0.28352
776	0.12668	0.123194
777	0.158542	0.159045
778	0.341012	0.359001
779	0.19337	0.196617
780	0.0461176	0.0333031
781	0.118031	0.116695
782	0.29188	0.305422
783	0.106313	0.0995341
784	0.100279	0.0930325
785	0.107664	0.102767
786	0.316753	0.328986
787	0.272406	0.288567
788	0.304895	0.318807
789	0.15092	0.147418
790	0.1015	0.0933454
791	0.285284	0.294199
792	0.251137	0.25889
793	0.126016	0.122529
794	0.238258	0.249295
795	0.183599	0.187671
796	0.228237	0.237337
797	0.116416	0.11242
798	0.192275	0.19577
799	0.126189	0.124885
800	0.166158	0.167424
801	0.149702	0.148822
802	0.0925159	0.0855508
803	0.0874371	0.0777439
804	0.108604	0.104472
805	0.143304	0.144695
806	0.129547	0.12458
807	0.139385	0.13601
808	0.169694	0.173259
809	0.141799	0.138578
810	0.110334	0.106103
811	0.108672	0.103321
812	0.152358	0.153419
813	0.183792	0.187149
814	0.210753	0.217195
815	0.0858325	0.076837
816	0.320353	0.337613
817	0.116462	0.111496
818	0.210311	0.221503
819	0.170829	0.17316
820	0.0997257	0.0918043
821	0.128582	0.128853
822	0.3304	0.341424
823	0.112823	0.108257
824	0.095263	0.0916236
825	0.0808482	0.0679612
826	0.215978	0.222507
827	0.173396	0.173252
828	0.173508	0.175013
829	0.142289	0.140979
830	0.180768	0.184524
831	0.079809	0.0697223
832	0.255685	0.266788
833	0.226771	0.233356
834	0.0678038	0.0568302
835	0.209857	0.214757
836	0.0866818	0.0770357
837	0.0994185	0.0943896
838	0.14271	0.139958
839	0.18819	0.193031
840	0.218645	0.222493
841	0.156328	0.153795
842	0.168297	0.171908
843	0.0886972	0.0761729
844	0.108523	0.10282
845	0.14205	0.14339
846	0.128182	0.125836
847	0.11045	0.105728
848	0.204374	0.212223
849	0.105269	0.098529
850	0.204231	0.210232
851	0.0865353	0.0796277
852	0.274667	0.278628
853	0.351352	0.364684
854	0.149552	0.150672
855	0.199908	0.20305
856	0.155731	0.15632
857	0.057715	0.0460066
858	0.223667	0.228247
859	0.124077	0.124101
860	0.151753	0.150283
861	0.199212	0.202553
862	0.080451	0.0714852
863	0.185674	0.187697
864	0.0991968	0.0912488
865	0.0601827	0.0472397
866	0.132837	0.129207
867	0.21639	0.221844
868	0.0715939	0.0587834
869	0.149954	0.149519
870	0.116652	0.112718
871	0.089755	0.0801759
872	0.156506	0.157508
873	0.198871	0.20515
874	0.149369	0.148677
875	0.131914	0.129784
876	0.175663	0.176721
877	0.218776	0.225076
878	0.178884	0.180137
879	0.15231	0.155809
880	0.0794895	0.0699279
881	0.147565	0.144642
882	0.12735	0.123771
883	0.0826294	0.0734433
884	0.225423	0.233364
885	0.13537	0.134785
886	0.288753	0.301859
887	0.150539	0.150452
888	0.139321	0.138229
889	0.0698908	0.0576702
890	0.0945089	0.0902319
891	0.164216	0.166225
892	0.0792444	0.0704488
893	0.0650312	0.0560522
894	0.109463	0.105688
895	0.128047	0.126489
896	0.135521	0.132529
897	0.144248	0.139828
898	0.262685	0.27143
899	0.119197	0.117259
900	0.129446	0.126914
901	0.191619	0.196636
902	0.13263	0.132166
903	0.209829	0.216442
904	0.109018	0.103023
905	0.400526	0.420193
906	0.120521	0.119562
907	0.174367	0.174735
908	0.215427	0.221052
909	0.0962662	0.0906448
910	0.197954	0.201522
911	0.137673	0.136582
912	0.149353	0.145407
913	0.078837	0.0695751
914	0.0984506	0.0931709
915	0.131477	0.128617
916	0.0805763	0.0692294
917	0.228326	0.233688
918	0.135802	0.135961
919	0.209958	0.215097
920	0.170602	0.17548
921	0.165956	0.168982
922	0.160716	0.161118
923	0.0800804	0.0691685
924	0.152342	0.152528
925	0.116869	0.111112
926	0.142653	0.143516
927	0.141865	0.13794
928	0.138381	0.135954
929	0.164221	0.166808
930	0.128023	0.126433
931	0.230871	0.238869
932	0.119963	0.115106
933	0.234391	0.240956
934	0.228133	0.23422
935	0.146725	0.146621
936	0.26958	0.275509
937	0.150449	0.149187
938	0.165032	0.165077
939	0.0920547	0.0818582
940	0.171072	0.17411
941	0.084837	0.0755848
942	0.0838946	0.0762239
943	0.16081	0.160209
944	0.109154	0.105668
945	0.128124	0.126719
946	0.0839824	0.0748756
947	0.104649	0.101748
948	0.0947976	0.0875958
949	0.110174	0.103538
950	0.158317	0.154941
951	0.0899958	0.0830317
952	0.0301517	0.0114214
953	0.168953	0.174554
954	0.157105	0.15909
955	0.120092	0.116117
956	0.0900716	0.0838333
957	0.345485	0.359754
958	0.142669	0.142262
959	0.0719842	0.060173
960	0.122344	0.118971
961	0.19181	0.194618
962	0.0513238	0.037845
963	0.322661	0.334255
964	0.106199	0.102519
965	0.211943	0.220647
966	0.156107	0.156501
967	0.0938839	0.0869956
968	0.177249	0.178824
969	0.0947878	0.0874661
970	0.128639	0.12499
971	0.0785804	0.0691147
972	0.115696	0.113433
973	0.0912738	0.0863876
974	0.549154	0.592019
975	0.158568	0.158351
976	0.199309	0.201674
977	0.164795	0.17048
978	0.139128	0.138781
979	0.178828	0.182611
980	0.198583	0.2045
981	0.134551	0.133032
982	0.196758	0.202738
983	0.119042	0.118586
984	0.127522	0.124439
985	0.123902	0.120478
986	0.105901	0.0987641
987	0.159944	0.161559
988	0.134107	0.133377
989	0.113212	0.111533
990	0.123143	0.119264
991	0.11086	0.105929
992	0.135873	0.132802
993	0.115569	0.110624
994	0.150388	0.148304
995	0.163935	0.163617
996	0.136222	0.134775
997	0.124773	0.120642
998	0.32957	0.344983
999	0.160694	0.162374
1000	0.118142	0.115538
1001	0.104544	0.098573
1002	0.155031	0.153507
1003	0.196502	0.200166
1004	0.0979473	0.0923794
1005	0.265084	0.276517
1006	0.295319	0.308937
1007	0.15401	0.156522
1008	0.135313	0.134115
1009	0.20618	0.212252
1010	0.256891	0.266913
1011	0.185945	0.192183
1012	0.107274	0.102945
1013	0.088689	0.0812789
1014	0.0468427	0.0307804
1015	0.218069	0.224488
1016	0.242707	0.251339
1017	0.0982525	0.0940417
1018	0.0786811	0.0694926
1019	0.204443	0.211247
1020	0.232905	0.238756
1021	0.193956	0.196227
1022	0.0554297	0.0391071
1023	0.12199	0.117775
1024	0.247487	0.256812
1025	0.174707	0.178216
1026	0.140278	0.142034
1027	0.110262	0.10601
1028	0.160203	0.161775
1029	0.109411	0.104254
1030	0.102486	0.0988174
1031	0.243642	0.25236
1032	0.122012	0.117127
1033	0.0998838	0.0916652
1034	0.150941	0.152116
1035	0.0925109	0.0880426
1036	0.185457	0.191759
1037	0.0942146	0.0868539
1038	0.299645	0.313786
1039	0.122931	0.120929
1040	0.205917	0.212329
1041	0.105493	0.103357
1042	0.095718	0.0887756
1043	0.257572	0.271495
1044	0.096357	0.0889901
1045	0.0783386	0.0693427
1046	0.126654	0.121942
1047	0.250013	0.259164
1048	0.13132	0.128323
1049	0.184643	0.186914
1050	0.130755	0.127068
1051	0.168822	0.169515
1052	0.196844	0.201812
1053	0.232257	0.240219
1054	0.110592	0.106842
1055	0.52724	0.549871
1056	0.223975	0.231857
1057	0.100957	0.0945388
1058	0.159642	0.159827
1059	0.135706	0.134474
1060	0.137282	0.134224
1061	0.223495	0.233484
1062	0.243125	0.252306
1063	0.0604726	0.0474503
1064	0.0954705	0.0873265
1065	0.209403	0.216998
1066	0.128647	0.129492
1067	0.323238	0.336119
1068	0.0980611	0.0919361
1069	0.175056	0.174088
1070	0.1823	0.183751
1071	0.0962943	0.0908655
1072	0.261631	0.281025
1073	0.279221	0.291383
1074	0.0443869	0.0273954
1075	0.178555	0.180046
1076	0.157866	0.160355
1077	0.0975926	0.0914557
1078	0.112055	0.107213
1079	0.132194	0.129569
1080	0.084725	0.07706
1081	0.181513	0.184183
1082	0.209126	0.215625
1083	0.125924	0.12237
1084	0.138411	0.139141
1085	0.250037	0.259699
1086	0.184734	0.18757
1087	0.117261	0.113274
1088	0.167414	0.169616
1089	0.122252	0.12021
1090	0.175755	0.178965
1091	0.219175	0.223035
1092	0.211247	0.215478
1093	0.206878	0.216813
1094	0.131341	0.131721
1095	0.174235	0.176917
1096	0.291361	0.30332
1097	0.377957	0.394286
1098	0.11641	0.112848
1099	0.161873	0.160122
1100	0.142662	0.14239
1101	0.261401	0.271674
1102	0.521924	0.563293
1103	0.028741	0.0105961
1104	0.160842	0.161106
1105	0.0196154	0.00357789
1106	0.462487	0.493838
1107	0.324035	0.341284
1108	0.2043	0.20951
1109	0.11177	0.10646
1110	0.219645	0.226897
1111	0.152247	0.159643
1112	0.108329	0.104968
1113	0.516802	0.556268
1114	0.167954	0.171129
1115	0.149431	0.148948
1116	0.241467	0.249147
1117	0.135988	0.132785
1118	0.0727496	0.0630393
1119	0.102453	0.0977898
1120	0.0874117	0.0791813
1121	0.280699	0.29111
1122	0.260852	0.271243
1123	0.240551	0.250026
1124	0.21817	0.222333
1125	0.158098	0.159917
1126	0.192719	0.196443
1127	0.244453	0.250198
1128	0.410366	0.426078
1129	0.0909891	0.0834739
1130	0.135855	0.134193
1131	0.156502	0.156762
1132	0.163427	0.162427
1133	0.166044	0.166997
1134	0.0570235	0.0439742
1135	0.105847	0.0999323
1136	0.0870824	0.0764138
1137	0.334777	0.353553
1138	0.201723	0.206544
1139	0.224438	0.228269
1140	0.136293	0.134426
1141	0.0880128	0.0792144
1142	0.170007	0.170149
1143	0.429239	0.44887
1144	0.116779	0.111888
1145	0.142504	0.142998
1146	0.285764	0.296768
1147	0.190566	0.195727
1148	0.178649	0.180919
1149	0.147156	0.146355
1150	0.342866	0.359171
1151	0.239258	0.246555
1152	0.195786	0.19986
1153	0.213314	0.217888
1154	0.0943599	0.0870179
1155	0.0532463	0.0394354
1156	0.265595	0.274998
1157	0.112922	0.10708
1158	0.447787	0.469624
1159	0.225076	0.231915
1160	0.129433	0.12912
1161	0.203106	0.206112
1162	0.32425	0.333265
1163	0.232496	0.237415
1164	0.081143	0.0715659
1165	0.231643	0.241437
1166	0.211387	0.21353
1167	0.144162	0.143403
1168	0.137494	0.137304
1169	0.0582587	0.0426899
1170	0.147449	0.146518
1171	0.0503656	0.0356395
1172	0.194831	0.201465
1173	0.146014	0.144806
1174	0.139052	0.13852
1175	0.239453	0.249048
1176	0.0617609	0.0501451
1177	0.17704	0.180633
1178	0.23878	0.246811
1179	0.222893	0.230757
1180	0.1438	0.141186
1181	0.194494	0.195671
1182	0.143953	0.143346
1183	0.130036	0.12799
1184	0.0917033	0.0848144
1185	0.143061	0.139989
1186	0.236446	0.243993
1187	0.0967439	0.0895515
1188	0.152476	0.152012
1189	0.191236	0.195489
1190	0.101546	0.0971963
1191	0.0463512	0.0334269
1192	0.126099	0.124409
1193	0.0694963	0.057356
1194	0.0664797	0.0565196
1195	0.228477	0.236903
1196	0.261874	0.269672
1197	0.284083	0.294056
1198	0.132904	0.130652
1199	0.143891	0.142559
1200	0.153196	0.155737
1201	0.125263	0.12239
1202	0.0891169	0.0813432
1203	0.181842	0.186347
1204	0.0932553	0.0853317
1205	0.25292	0.263529
1206	0.21013	0.214228
1207	0.158378	0.158373
1208	0.231968	0.23637
1209	0.518624	0.548434
1210	0.128767	0.126337
1211	0.308898	0.320936
1212	0.0607007	0.0488786
1213	0.136912	0.134024
1214	0.200854	0.20502
1215	0.0736316	0.06449
1216	0.0883263	0.0797434
1217	0.307273	0.321964
1218	0.0825669	0.0748044
1219	0.198965	0.203137
1220	0.216547	0.226062
1221	0.198501	0.200794
1222	0.140206	0.138605
1223	0.0846983	0.077493
1224	0.294203	0.306755
1225	0.114113	0.109757
1226	0.0813867	0.07301
1227	0.15917	0.15878
1228	0.125919	0.12333
1229	0.107034	0.100603
1230	0.134865	0.131495
1231	0.109839	0.105151
1232	0.130896	0.125828
1233	0.0961743	0.0892566
1234	0.176996	0.178557
1235	0.203807	0.20887
1236	0.0913552	0.0847225
1237	0.187649	0.189217
1238	0.318793	0.334152
1239	0.119448	0.113709
1240	0.138457	0.135214
1241	0.0971813	0.0897552
1242	0.0846865	0.0745431
1243	0.159079	0.160001
1244	0.123025	0.12085
1245	0.181211	0.181957
1246	0.101872	0.0958112
1247	0.124122	0.119496
1248	0.147498	0.149154
1249	0.0997298	0.0918386
1250	0.050561	0.0388164
1251	0.186502	0.190239
1252	0.169403	0.172484
1253	0.179917	0.180161
1254	0.100548	0.0935991
1255	0.191407	0.193828
1256	0.136741	0.135186
1257	0.105826	0.100266
1258	0.154381	0.155608
1259	0.282385	0.294067
1260	0.132808	0.130534
1261	0.0787761	0.0687686
1262	0.218451	0.227606
1263	0.136559	0.13685
1264	0.0567058	0.0439235
1265	0.0990115	0.0913013
1266	0.159949	0.158306
1267	0.201034	0.204493
1268	0.0994098	0.0921816
1269	0.101243	0.0976202
1270	0.208982	0.212157
1271	0.180415	0.185324
1272	0.184865	0.190622
1273	0.114314	0.108251
1274	0.269409	0.281077
1275	0.177989	0.1789
1276	0.116237	0.111385
1277	0.227995	0.23685
1278	0.231856	0.241847
1279	0.119645	0.115648
1280	0.0828235	0.0725411
1281	0.168972	0.171546
1282	0.375334	0.391417
1283	0.115492	0.111234
1284	0.0799872	0.0706329
1285	0.0952424	0.090053
1286	0.37947	0.39671
1287	0.155174	0.158695
1288	0.0865657	0.078716
1289	0.300605	0.310926
1290	0.106249	0.10085
1291	0.100884	0.0922043
1292	0.217946	0.224356
1293	0.240383	0.247555
1294	0.180817	0.184301
1295	0.0808345	0.0740122
1296	0.236514	0.243598
1297	0.23412	0.242099
1298	0.187563	0.191942
1299	0.131175	0.125794
1300	0.0966797	0.0885273
1301	0.10272	0.0952929
1302	0.093019	0.0845557
1303	0.0628377	0.050786
1304	0.316727	0.327169
1305	0.253308	0.261659
1306	0.172975	0.176064
1307	0.176517	0.181285
1308	0.107786	0.100013
1309	0.275597	0.286653
1310	0.106601	0.102527
1311	0.0980562	0.090901
1312	0.0834273	0.0764578
1313	0.135258	0.13338
1314	0.0577227	0.0438943
1315	0.226397	0.230684
1316	0.0562068	0.0427841
1317	0.137123	0.135858
1318	0.160151	0.158862
1319	0.288699	0.299072
1320	0.198521	0.201508
1321	0.0725641	0.061097
1322	0.207516	0.214016
1323	0.125643	0.123367
1324	0.18524	0.186702
1325	0.300355	0.312704
1326	0.243471	0.249872
1327	0.266457	0.278657
1328	0.21238	0.218029
1329	0.0922718	0.0863831
1330	0.157228	0.157951
1331	0.250299	0.25791
1332	0.2664	0.271538
1333	0.155127	0.15586
1334	0.280525	0.294784
1335	0.198004	0.201339
1336	0.0705437	0.0589698
1337	0.403237	0.42206
1338	0.084544	0.0771056
1339	0.145571	0.14573
1340	0.224123	0.23022
1341	0.113641	0.109803
1342	0.248219	0.260607
1343	0.0960384	0.0903932
1344	0.206721	0.209626
1345	0.117122	0.109886
1346	0.123402	0.118309
1347	0.154932	0.156496
1348	0.14256	0.142785
1349	0.14746	0.147224
1350	0.299288	0.313339
1351	0.165222	0.168717
1352	0.115096	0.113696
1353	0.115565	0.112292
1354	0.135456	0.132609
1355	0.133248	0.133852
1356	0.178871	0.181925
1357	0.134173	0.130839
1358	0.0909314	0.0846252
1359	0.219788	0.228749
1360	0.157037	0.157183
1361	0.20552	0.212041
1362	0.0888429	0.0813895
1363	0.0801434	0.0725201
1364	0.10365	0.0978735
1365	0.214281	0.221506
1366	0.206748	0.214509
1367	0.153668	0.15542
1368	0.145792	0.14573
1369	0.240823	0.249723
1370	0.227269	0.235336
1371	0.247058	0.25622
1372	0.238972	0.247293
1373	0.127243	0.123545
1374	0.0762234	0.0666225
1375	0.200496	0.20256
1376	0.214595	0.221076
1377	0.199489	0.204649
1378	0.0817342	0.0736716
1379	0.152815	0.15393
1380	0.185954	0.193086
1381	0.0771185	0.0672756
1382	0.247831	0.260074
1383	0.19081	0.195242
1384	0.075607	0.0657439
1385	0.131827	0.130243
1386	0.159512	0.159967
1387	0.236562	0.247564
1388	0.12941	0.134113
1389	0.106804	0.101417
1390	0.113081	0.106007
1391	0.138507	0.136791
1392	0.191945	0.197838
1393	0.142264	0.141248
1394	0.105759	0.0993171
1395	0.128255	0.125113
1396	0.109607	0.10784
1397	0.464887	0.488643
1398	0.264942	0.27568
1399	0.169594	0.17104
1400	0.0910605	0.083687
1401	0.233006	0.242898
1402	0.214561	0.220153
1403	0.274272	0.283449
1404	0.0905872	0.0844485
1405	0.148267	0.15183
1406	0.233217	0.240466
1407	0.136548	0.134273
1408	0.216413	0.223577
1409	0.103919	0.098096
1410	0.232963	0.242815
1411	0.192412	0.196072
1412	0.150721	0.14912
1413	0.306826	0.321393
1414	0.231247	0.235301
1415	0.107075	0.106524
1416	0.237897	0.245393
1417	0.0870277	0.0802139
1418	0.134425	0.131036
1419	0.229105	0.236685
1420	0.0910116	0.0841767
1421	0.0261815	0.00819635
1422	0.195426	0.197751
1423	0.536661	0.571098
1424	0.026374	0.00539045
1425	0.15547	0.151488
1426	0.017717	0.00269519
1427	0.11671	0.111327
1428	0.0227622	0.00596133
1429	0.247357	0.250213
1430	0.0509507	0.038596
1431	0.0969854	0.0907709
1432	0.0622076	0.049118
1433	0.224941	0.23305
1434	0.158911	0.159287
1435	0.0887916	0.0815892
1436	0.0770619	0.0668805
1437	0.101928	0.0942136
1438	0.2443	0.250473
1439	0.182385	0.189289
1440	0.165917	0.167086
1441	0.15516	0.154732
1442	0.184233	0.189385
1443	0.160344	0.159299
1444	0.108456	0.103075
1445	0.254709	0.266135
1446	0.173411	0.174025
1447	0.158286	0.158251
1448	0.164959	0.166089
1449	0.183163	0.183037
1450	0.166045	0.168633
1451	0.288639	0.300047
1452	0.114538	0.111421
1453	0.0901916	0.0810981
1454	0.195753	0.199707
1455	0.172147	0.174091
1456	0.19292	0.19859
1457	0.245638	0.251857
1458	0.146059	0.146704
1459	0.177296	0.178266
1460	0.0607996	0.0466301
1461	0.227627	0.233209
1462	0.117227	0.115558
1463	0.0801594	0.0713625
1464	0.17036	0.173354
1465	0.08021	0.0714541
1466	0.117101	0.112371
1467	0.0914799	0.0851803
1468	0.160524	0.164116
1469	0.129155	0.126421
1470	0.139223	0.137465
1471	0.0688965	0.0589879
1472	0.13786	0.135529
1473	0.127185	0.125933
1474	0.0433877	0.0272291
1475	0.0616864	0.0504529
1476	0.416354	0.437172
1477	0.268174	0.276574
1478	0.0960088	0.0875433
1479	0.109215	0.106385
1480	0.413294	0.427418
1481	0.232335	0.242528
1482	0.136632	0.13368
1483	0.266339	0.277922
1484	0.187759	0.189835
1485	0.176976	0.177619
1486	0.354447	0.369032
1487	0.248485	0.257312
1488	0.133333	0.126193
1489	0.144647	0.144769
1490	0.0723313	0.0617132
1491	0.130951	0.125767
1492	0.278978	0.287192
1493	0.155793	0.155009
1494	0.157203	0.158784
1495	0.15432	0.15406
1496	0.119984	0.116558
1497	0.141953	0.138294
1498	0.0834965	0.0742862
1499	0.18648	0.189786
1500	0.180919	0.183205
1501	0.0976781	0.0910777
1502	0.102235	0.097605
1503	0.171274	0.171442
1504	0.0980152	0.0916284
1505	0.155634	0.156656
1506	0.192141	0.198334
1507	0.232966	0.23942
1508	0.130679	0.126684
1509	0.10282	0.0958081
1510	0.125454	0.123234
1511	0.285711	0.294931
1512	0.0866711	0.0805845
1513	0.124695	0.12144
1514	0.0908077	0.0854454
1515	0.108557	0.100678
1516	0.184317	0.189336
1517	0.104984	0.0954791
1518	0.150383	0.148962
1519	0.098155	0.0920554
1520	0.167111	0.169043
1521	0.104733	0.0993813
1522	0.141657	0.141768
1523	0.115442	0.113551
1524	0.115218	0.112593
1525	0.146523	0.148089
1526	0.167391	0.170168
1527	0.129011	0.128616
1528	0.0942402	0.0860492
1529	0.237734	0.241136
1530	0.0855016	0.0760929
1531	0.144064	0.14371
1532	0.16202	0.161744
1533	0.295557	0.308046
1534	0.133286	0.129497
1535	0.153138	0.153811
1536	0.207173	0.211018
1537	0.131963	0.131671
1538	0.245462	0.254573
1539	0.157246	0.158315
1540	0.114491	0.108722
1541	0.398938	0.410687
1542	0.0322675	0.0135956
1543	0.139655	0.137668
1544	0.0502157	0.0344378
1545	0.218038	0.224538
1546	0.109212	0.10448
1547	0.136181	0.133452
1548	0.150965	0.150705
1549	0.248984	0.252684
1550	0.160396	0.160025
1551	0.0936248	0.0861603
1552	0.138039	0.136526
1553	0.126664	0.122481
1554	0.14427	0.141611
1555	0.121378	0.11797
1556	0.201322	0.206082
1557	0.103519	0.0987493
1558	0.0940264	0.088509
1559	0.156296	0.15506
1560	0.140424	0.14002
1561	0.0997993	0.0946366
1562	0.119417	0.114084
1563	0.143372	0.141735
1564	0.124431	0.119518
1565	0.099321	0.092349
1566	0.198033	0.202002
1567	0.0733144	0.0640338
1568	0.10067	0.0933648
1569	0.165716	0.164278
1570	0.248657	0.256219
1571	0.218248	0.22435
1572	0.0641892	0.0523885
1573	0.0684223	0.0561665
1574	0.0996712	0.0918463
1575	0.251756	0.26346
1576	0.0857709	0.0781106
1577	0.148048	0.146927
1578	0.10701	0.101268
1579	0.185157	0.189477
1580	0.375657	0.389795
1581	0.133761	0.130493
1582	0.17871	0.177929
1583	0.345773	0.365219
1584	0.210507	0.216433
1585	0.117172	0.115027
1586	0.0749382	0.0636389
1587	0.12961	0.124964
1588	0.139403	0.138633
1589	0.184362	0.187036
1590	0.225747	0.232245
1591	0.217295	0.222746
1592	0.165975	0.164235
1593	0.208937	0.215295
1594	0.131999	0.130189
1595	0.0965963	0.0902801
1596	0.188394	0.19186
1597	0.219193	0.222618
1598	0.23597	0.24169
1599	0.132212	0.130489
1600	0.0684474	0.0582792
1601	0.186159	0.187803
1602	0.13829	0.134724
1603	0.0960979	0.0892761
1604	0.126195	0.125043
1605	0.145408	0.145713
1606	0.106439	0.100881
1607	0.257174	0.272144
1608	0.159677	0.161984
1609	0.149335	0.150018
1610	0.171636	0.173945
1611	0.109974	0.10619
1612	0.196778	0.199954
1613	0.0943981	0.0880004
1614	0.0964413	0.0906031
1615	0.152008	0.152484
1616	0.114749	0.107246
1617	0.155585	0.156442
1618	0.113876	0.110431
1619	0.155467	0.159681
1620	0.170019	0.173135
1621	0.117672	0.113724
1622	0.254164	0.262449
1623	0.0598997	0.0457993
1624	0.118928	0.113499
1625	0.108371	0.10325
1626	0.506919	0.546549
1627	0.189773	0.195834
1628	0.0929456	0.0841707
1629	0.140008	0.139182
1630	0.362178	0.376071
1631	0.147987	0.147784
1632	0.10646	0.102242
1633	0.328373	0.340006
1634	0.191127	0.195859
1635	0.207683	0.214965
1636	0.128804	0.125942
1637	0.117135	0.112359
1638	0.139757	0.138912
1639	0.239143	0.247522
1640	0.128719	0.128205
1641	0.106038	0.0980775
1642	0.228975	0.233611
1643	0.122502	0.119067
1644	0.112325	0.106966
1645	0.249571	0.257394
1646	0.0138709	0.00159478
1647	0.0460166	0.0296287
1648	0.159896	0.160307
1649	0.167021	0.171079
1650	0.415042	0.433911
1651	0.143671	0.140947
1652	0.0971436	0.0897806
1653	0.20488	0.208702
1654	0.414966	0.449309
1655	0.252413	0.261817
1656	0.202972	0.207982
1657	0.491352	0.531329
1658	0.0161869	0.0015622
1659	0.0560514	0.0431573
1660	0.248879	0.257129
1661	0.068747	0.056285
1662	0.14822	0.14643
1663	0.168237	0.173181
1664	0.0881386	0.0792713
1665	0.119071	0.116223
1666	0.129327	0.126878
1667	0.111516	0.107722
1668	0.11819	0.112926
1669	0.146501	0.145548
1670	0.21762	0.222114
1671	0.156777	0.157391
1672	0.0894875	0.0815299
1673	0.132418	0.129446
1674	0.0699448	0.0576248
1675	0.163801	0.165275
1676	0.0165632	0.00300197
1677	0.121492	0.119343
1678	0.263959	0.272223
1679	0.0986896	0.0929034
1680	0.103224	0.0969472
1681	0.199907	0.206283
1682	0.266909	0.277609
1683	0.234202	0.244593
1684	0.136872	0.137071
1685	0.235075	0.240419
1686	0.202417	0.210445
1687	0.0196047	0.003612
1688	0.329247	0.347906
1689	0.0448253	0.0288157
1690	0.202453	0.207388
1691	0.111685	0.10681
1692	0.218133	0.224108
1693	0.209559	0.214045
1694	0.0943476	0.0898776
1695	0.152856	0.153688
1696	0.345691	0.361923
1697	0.136191	0.132926
1698	0.332334	0.34767
1699	0.154321	0.153579
1700	0.386481	0.406091
1701	0.193832	0.196032
1702	0.114637	0.107651
1703	0.117298	0.112575
1704	0.20787	0.212994
1705	0.272061	0.28396
1706	0.0747953	0.0645477
1707	0.173742	0.175191
1708	0.235838	0.243903
1709	0.22569	0.233202
1710	0.10087	0.0952753
1711	0.190072	0.193482
1712	0.0678104	0.0568949
1713	0.113748	0.109523
1714	0.0209599	0.002916
1715	0.134779	0.131299
1716	0.198804	0.202494
1717	0.168504	0.1696
1718	0.152234	0.152492
1719	0.105861	0.103197
1720	0.152284	0.153061
1721	0.143648	0.143386
1722	0.236007	0.244307
1723	0.131623	0.128548
1724	0.18183	0.18552
1725	0.225447	0.231955
1726	0.107385	0.102027
1727	0.160027	0.160671
1728	0.171635	0.17293
1729	0.147484	0.145887
1730	0.145635	0.14426
1731	0.191556	0.194196
1732	0.186144	0.190333
1733	0.0916264	0.083183
1734	0.250428	0.25994
1735	0.159602	0.161487
1736	0.202464	0.20624
1737	0.135082	0.131002
1738	0.127919	0.124369
