# Supplementary material for: Admixture Mapping Provides Evidence of Association of the VNN1 Gene with Hypertension
Source: PLoS One. 2007 Nov 28;2(11):e1244. doi: 10.1371/journal.pone.0001244 (PMC2080759; doi:10.1371/journal.pone.0001244)
Supplement: Table S2 — Case-only and case-control Z-scores across the genome (0.46 MB XLS) [file pone.0001244.s002.xls]

## Sheet: aaa
SNP	Chr	deCode genetic map (cM)	PhysicalPosition	European Ancestry in cases	Case-only Z-score	European Ancestry in controls	Case-control Z-score	European Ancestry in cases, dropped estimates between ADMIXPROGRAM and STRUCTURE>0.1	Case-only Z-score, based the estimates of ADMIXPROGRAM and STRUCTURE	European Ancestry in controls, dropped estimates between ADMIXPROGRAM and STRUCTURE>0.1	Case-control Z-score, based the estimates of ADMIXPROGRAM and STRUCTURE
rs3737720	1	1.517	1147858	0.162168	-0.414936	0.16166	-0.94753	0.162168	-0.459034	0.16166	-1.0591
rs897634	1	3.162	2618675	0.162361	-0.438632	0.162169	-0.916147	0.162361	-0.48273	0.162169	-1.02771
rs905135	1	3.569	2982467	0.163303	-0.554293	0.161635	-1.06296	0.163303	-0.59839	0.161635	-1.17453
rs2254530	1	4.195	3428818	0.162641	-0.473004	0.162059	-0.954901	0.162641	-0.517102	0.162059	-1.06647
CV1944294	1	6.799	4380773	0.161338	-0.313063	0.163135	-0.71815	0.161338	-0.357161	0.163135	-0.829717
rs1534997	1	11.098	5953261	0.160651	-0.228721	0.163937	-0.570035	0.160651	-0.272818	0.163937	-0.681601
rs14281	1	11.323	5991213	0.160075	-0.158042	0.164966	-0.41031	0.160075	-0.20214	0.164966	-0.521877
rs3007429	1	11.771	6261238	0.159667	-0.107904	0.164294	-0.436556	0.159667	-0.152002	0.164294	-0.548122
CV513970	1	16.647	9503851	0.155737	0.374514	0.167661	0.28952	0.155737	0.330417	0.167661	0.177953
rs1234694	1	16.683	9712866	0.1561	0.329988	0.167946	0.28176	0.1561	0.28589	0.167946	0.170194
rs1343704	1	18.327	10758519	0.157535	0.153818	0.169446	0.288257	0.157535	0.10972	0.169446	0.176691
rs2273348	1	18.434	10788623	0.156793	0.244928	0.16999	0.416211	0.156793	0.20083	0.16999	0.304644
rs2235666	1	20.181	11306308	0.156158	0.322896	0.174298	0.908056	0.156158	0.278798	0.174298	0.79649
rs4846028	1	20.682	11489045	0.156159	0.322811	0.175081	0.985938	0.156159	0.278713	0.175081	0.874372
rs3765337	1	21.332	12052145	0.156391	0.294212	0.174342	0.889224	0.156391	0.250115	0.174342	0.777658
rs6429772	1	28.613	15418429	0.15273	0.743739	0.174908	1.30989	0.15273	0.699642	0.174908	1.19832
rs6603855	1	29.371	15841622	0.157641	0.140813	0.173318	0.662919	0.157641	0.0967154	0.173318	0.551352
rs2871775	1	30.958	16726986	0.163752	-0.609373	0.171077	-0.168047	0.163752	-0.65347	0.171077	-0.279613
rs818965	1	38.154	19720000	0.14836	1.28024	0.171718	1.42732	0.14836	1.23615	0.171718	1.31576
rs578459	1	38.588	19908997	0.151484	0.896738	0.17218	1.16247	0.151484	0.852641	0.17218	1.0509
rs213045	1	40.019	21086720	0.147303	1.40993	0.170687	1.42979	0.147303	1.36583	0.170687	1.31822
rs2156087	1	42.861	23213056	0.14476	1.72213	0.169176	1.53249	0.14476	1.67803	0.169176	1.42092
rs1476351	1	44.618	24898501	0.145464	1.63569	0.168893	1.43432	0.145464	1.59159	0.168893	1.32275
CV2800274	1	44.893	25746495	0.146773	1.47509	0.169735	1.38792	0.146773	1.43099	0.169735	1.27635
rs73494	1	46.622	27580072	0.145163	1.67263	0.169861	1.56058	0.145163	1.62853	0.169861	1.44901
rs2072750	1	46.774	27762559	0.144611	1.74048	0.169156	1.54541	0.144611	1.69638	0.169156	1.43384
rs729013	1	49.9	30488861	0.148674	1.24169	0.170633	1.28808	0.148674	1.1976	0.170633	1.17652
rs4949198	1	51.764	31184087	0.150549	1.0115	0.170181	1.05658	0.150549	0.967399	0.170181	0.945013
CV1496622	1	51.775	31281121	0.139829	2.32752	0.159974	1.1076	0.139829	2.28342	0.159974	0.99603
rs359955	1	52.716	32637247	0.149002	1.20136	0.16815	1.00834	0.149002	1.15727	0.16815	0.896769
rs917105	1	56.24	35367136	0.143263	1.90599	0.174675	2.22876	0.143263	1.86189	0.174675	2.11719
rs272817	1	57.161	36074153	0.142377	2.01468	0.175532	2.40213	0.142377	1.97058	0.175532	2.29057
rs495596	1	57.95	36685593	0.144015	1.81367	0.176105	2.29621	0.144015	1.76958	0.176105	2.18464
rs571881	1	60.653	37963399	0.144828	1.7138	0.177316	2.33577	0.144828	1.6697	0.177316	2.2242
CV438733	1	65.094	40368450	0.145175	1.67126	0.177781	2.34759	0.145175	1.62716	0.177781	2.23603
rs893930	1	66.196	41627946	0.142787	1.96443	0.177565	2.56363	0.142787	1.92033	0.177565	2.45206
rs885846	1	66.482	42033448	0.143772	1.84342	0.177275	2.43678	0.143772	1.79932	0.177275	2.32522
rs3768043	1	66.913	42832648	0.143836	1.83565	0.176614	2.36463	0.143836	1.79156	0.176614	2.25307
CV1252855	1	67.808	43855815	0.143485	1.87872	0.175805	2.31907	0.143485	1.83462	0.175805	2.2075
rs320057	1	71.724	48547935	0.144729	1.72594	0.181624	2.77422	0.144729	1.68184	0.181624	2.66266
rs2762818	1	72.668	52168931	0.147587	1.37509	0.181843	2.51165	0.147587	1.33099	0.181843	2.40008
rs4288541	1	73.656	52819617	0.141172	2.16269	0.177959	2.76358	0.141172	2.11859	0.177959	2.65201
rs2296758	1	74.45	53342123	0.146532	1.50459	0.180145	2.44774	0.146532	1.46049	0.180145	2.33617
rs6663966	1	74.598	53439931	0.147967	1.32849	0.180092	2.29968	0.147967	1.28439	0.180092	2.18811
rs1418978	1	78.998	56341642	0.151496	0.895237	0.178186	1.75882	0.151496	0.851139	0.178186	1.64725
CV3024286	1	79.965	56717241	0.152756	0.740517	0.178362	1.65098	0.152756	0.69642	0.178362	1.53942
rs563921	1	80.41	56972301	0.151567	0.88652	0.178309	1.76406	0.151567	0.842423	0.178309	1.65249
rs7528953	1	81.171	57438037	0.151904	0.845142	0.178076	1.70733	0.151904	0.801045	0.178076	1.59577
rs2716125	1	83.647	58860502	0.150681	0.995262	0.177371	1.75884	0.150681	0.951164	0.177371	1.64727
rs1056513	1	87.905	61750215	0.157969	0.100487	0.17939	1.23444	0.157969	0.0563894	0.17939	1.12287
CV3067292	1	88.104	61956096	0.157587	0.147446	0.178245	1.15861	0.157587	0.103349	0.178245	1.04704
rs596985	1	90.195	63646952	0.154911	0.476002	0.180267	1.62616	0.154911	0.431905	0.180267	1.51459
rs285357	1	90.418	63825415	0.153338	0.669071	0.179783	1.73442	0.153338	0.624974	0.179783	1.62285
rs705546	1	91.266	64099525	0.154934	0.473116	0.179846	1.58185	0.154934	0.429018	0.179846	1.47028
CV1766307	1	91.66	64759206	0.155751	0.372889	0.178441	1.36082	0.155751	0.328792	0.178441	1.24925
rs4655604	1	92.719	66077426	0.15411	0.57429	0.177007	1.3814	0.15411	0.530193	0.177007	1.26983
rs2755241	1	93.846	66847324	0.150508	1.01649	0.175211	1.56106	0.150508	0.972388	0.175211	1.4495
CV183758	1	97.442	69695303	0.144175	1.79403	0.168118	1.48549	0.144175	1.74993	0.168118	1.37393
rs4636401	1	99.558	72537548	0.147933	1.33258	0.171225	1.42071	0.147933	1.28848	0.171225	1.30915
CV2168263	1	99.992	74248060	0.148754	1.23187	0.171583	1.3747	0.148754	1.18777	0.171583	1.26313
rs7527057	1	100.147	74541936	0.147698	1.3615	0.170948	1.41657	0.147698	1.3174	0.170948	1.305
CV1662625	1	105.058	80457373	0.148373	1.27862	0.162152	0.47413	0.148373	1.23452	0.162152	0.362563
rs2296234	1	106.567	81394479	0.152603	0.759354	0.167066	0.54222	0.152603	0.715256	0.167066	0.430654
CV1531410	1	108.588	84422164	0.154758	0.494719	0.16721	0.341991	0.154758	0.450621	0.16721	0.230424
rs3768241	1	108.807	84571925	0.152603	0.759337	0.167788	0.614056	0.152603	0.715239	0.167788	0.50249
rs263466	1	110.966	86606149	0.154362	0.543393	0.165832	0.244326	0.154362	0.499295	0.165832	0.13276
rs6428492	1	113.417	88934700	0.152124	0.818152	0.16329	0.214104	0.152124	0.774055	0.16329	0.102538
rs4658284	1	116.209	91915926	0.154391	0.539814	0.167692	0.426528	0.154391	0.495717	0.167692	0.314962
rs4847399	1	116.84	93056407	0.157661	0.138322	0.172037	0.533477	0.157661	0.094225	0.172037	0.421911
rs997370	1	118.485	95091169	0.154315	0.549076	0.167065	0.371646	0.154315	0.504978	0.167065	0.260079
rs947726	1	121.548	99323208	0.155966	0.346492	0.167449	0.245676	0.155966	0.302395	0.167449	0.134109
rs7524322	1	122.472	100510653	0.154927	0.474051	0.168116	0.415445	0.154927	0.429953	0.168116	0.303878
rs3908854	1	124.281	102973679	0.154594	0.514936	0.167423	0.37964	0.154594	0.470839	0.167423	0.268073
rs1887914	1	124.578	104054625	0.154028	0.584326	0.16791	0.484324	0.154028	0.540228	0.16791	0.372758
rs345275	1	128.033	107848477	0.154961	0.469785	0.167912	0.39166	0.154961	0.425688	0.167912	0.280093
rs501163	1	129.997	109377161	0.153525	0.646167	0.169643	0.70684	0.153525	0.602069	0.169643	0.595274
rs3887820	1	131.956	110446807	0.153298	0.673981	0.171656	0.929689	0.153298	0.629883	0.171656	0.818122
rs1414272	1	138.639	116462249	0.152482	0.774104	0.170292	0.87517	0.152482	0.730006	0.170292	0.763604
rs2801939	1	139.341	116968667	0.153267	0.677794	0.169971	0.765177	0.153267	0.633697	0.169971	0.65361
rs1146276	1	139.6	117150203	0.153047	0.704859	0.16929	0.719372	0.153047	0.660761	0.16929	0.607806
rs699780	1	141.028	119801822	0.152933	0.718745	0.170692	0.870122	0.152933	0.674647	0.170692	0.758555
rs2132397	1	142.09	144888635	0.152907	0.721977	0.172008	1.00365	0.152907	0.677879	0.172008	0.892084
rs1416703	1	144.867	147351241	0.154826	0.486389	0.17329	0.940237	0.154826	0.442291	0.17329	0.828671
rs726864	1	146.044	149616875	0.155748	0.373221	0.170872	0.607973	0.155748	0.329123	0.170872	0.496407
rs1360554	1	148.633	152690148	0.157508	0.157193	0.174057	0.749781	0.157508	0.113096	0.174057	0.638215
rs7514468	1	150.287	153757530	0.157731	0.129767	0.173193	0.641581	0.157731	0.0856695	0.173193	0.530014
rs2768744	1	150.586	154088941	0.159451	-0.0813603	0.173104	0.461579	0.159451	-0.125458	0.173104	0.350013
rs425539	1	153.154	155936013	0.159918	-0.138763	0.168113	-0.0815479	0.159918	-0.18286	0.168113	-0.193115
CV53106	1	155.674	157078945	0.161462	-0.328319	0.165848	-0.460586	0.161462	-0.372416	0.165848	-0.572152
rs1962508	1	158.742	159132796	0.159	-0.0259923	0.163674	-0.431852	0.159	-0.0700897	0.163674	-0.543419
CV11625185	1	159.037	159385806	0.161354	-0.315002	0.164119	-0.621877	0.161354	-0.3591	0.164119	-0.733444
rs2806424	1	160.011	159878836	0.159566	-0.0954626	0.166199	-0.236979	0.159566	-0.13956	0.166199	-0.348545
rs1780349	1	162.642	161796682	0.158661	0.0155868	0.170055	0.236803	0.158661	-0.0285106	0.170055	0.125237
rs1969648	1	170.076	165572992	0.165489	-0.822604	0.176394	0.188132	0.165489	-0.866701	0.176394	0.0765652
CV11341848	1	171.45	166504791	0.167	-1.00815	0.177883	0.185887	0.167	-1.05225	0.177883	0.0743203
rs724507	1	171.764	166721405	0.1674	-1.0573	0.178517	0.20913	0.1674	-1.1014	0.178517	0.0975632
rs7877	1	174.271	168494267	0.170352	-1.41963	0.182399	0.301756	0.170352	-1.46373	0.182399	0.19019
rs2013387	1	175.685	170786211	0.172666	-1.70377	0.183367	0.167832	0.172666	-1.74786	0.183367	0.0562653
rs724416	1	176.16	171144185	0.172143	-1.63952	0.184464	0.329031	0.172143	-1.68362	0.184464	0.217464
CV3042843	1	178.47	174336617	0.164091	-0.651023	0.179617	0.647949	0.164091	-0.695121	0.179617	0.536382
rs911964	1	179.11	174877993	0.166947	-1.0017	0.179415	0.34364	0.166947	-1.0458	0.179415	0.232073
rs1571347	1	179.263	175066714	0.167835	-1.11062	0.180827	0.395807	0.167835	-1.15472	0.180827	0.28424
CV1776485	1	179.32	175191361	0.164729	-0.729389	0.179603	0.583025	0.164729	-0.773486	0.179603	0.471459
CV2505674	1	179.546	175648171	0.16654	-0.951703	0.18069	0.511039	0.16654	-0.995801	0.18069	0.399472
rs904272	1	180.233	177019179	0.164251	-0.670703	0.177625	0.433767	0.164251	-0.714801	0.177625	0.3222
CV11331860	1	180.506	177342140	0.165475	-0.820919	0.176799	0.22984	0.165475	-0.865017	0.176799	0.118273
rs3766979	1	182.178	178875979	0.163933	-0.631644	0.178906	0.592857	0.163933	-0.675741	0.178906	0.481291
rs1006224	1	185.955	181780983	0.158981	-0.0237306	0.177367	0.932486	0.158981	-0.067828	0.177367	0.82092
rs2024765	1	186.054	181892922	0.161175	-0.293047	0.176207	0.598754	0.161175	-0.337144	0.176207	0.487187
rs726777	1	186.76	183112204	0.157184	0.196883	0.174553	0.83131	0.157184	0.152785	0.174553	0.719743
rs689470	1	187.119	183880050	0.15928	-0.0604498	0.175452	0.712178	0.15928	-0.104547	0.175452	0.600611
rs1445665	1	189.044	186123081	0.158072	0.0879338	0.175173	0.804697	0.158072	0.0438364	0.175173	0.693131
rs1326853	1	192.62	191065831	0.157427	0.167116	0.176197	0.970748	0.157427	0.123019	0.176197	0.859182
rs1442421	1	192.981	191313711	0.159686	-0.110251	0.176391	0.765217	0.159686	-0.154348	0.176391	0.65365
rs6003	1	194.163	194319280	0.157366	0.174557	0.175232	0.880727	0.157366	0.130459	0.175232	0.769161
rs949571	1	194.351	194601448	0.156843	0.238751	0.175288	0.938327	0.156843	0.194653	0.175288	0.826761
rs4915269	1	194.923	195460662	0.156372	0.296582	0.173341	0.791542	0.156372	0.252485	0.173341	0.679975
rs627348	1	198.745	198875754	0.150187	1.05596	0.17251	1.3243	0.150187	1.01186	0.17251	1.21273
rs3001022	1	200.033	199202020	0.1484	1.27526	0.171408	1.39239	0.1484	1.23117	0.171408	1.28082
rs513231	1	201.4	199864656	0.146501	1.50836	0.170035	1.44477	0.146501	1.46426	0.170035	1.3332
rs782810	1	202.566	200245608	0.146252	1.539	0.167712	1.23843	0.146252	1.49491	0.167712	1.12687
rs6427998	1	203.564	200540525	0.145536	1.62691	0.166077	1.14694	0.145536	1.58282	0.166077	1.03537
rs1553921	1	204.963	201616076	0.144923	1.70211	0.166388	1.23889	0.144923	1.65801	0.166388	1.12733
rs1380576	1	205.035	201665711	0.145425	1.64053	0.166587	1.20877	0.145425	1.59644	0.166587	1.09721
rs1407569	1	205.485	201954215	0.145966	1.57416	0.165806	1.07725	0.145966	1.53006	0.165806	0.965682
rs871454	1	206.94	202813381	0.147399	1.39812	0.166753	1.02877	0.147399	1.35402	0.166753	0.917208
rs291090	1	209.42	204197736	0.150507	1.01661	0.165091	0.554228	0.150507	0.972515	0.165091	0.442662
rs2884090	1	213.224	206963448	0.153417	0.659346	0.161602	-0.0826006	0.153417	0.615249	0.161602	-0.194167
rs2249419	1	217.932	211105504	0.155161	0.445228	0.160556	-0.360179	0.155161	0.401131	0.160556	-0.471745
rs1511050	1	219.234	211843159	0.1544	0.538671	0.159711	-0.368501	0.1544	0.494573	0.159711	-0.480068
rs1030854	1	222.392	214180729	0.150826	0.977433	0.160161	0.0318252	0.150826	0.933336	0.160161	-0.0797414
rs645142	1	224.907	216195888	0.150289	1.04336	0.159674	0.0368267	0.150289	0.999258	0.159674	-0.0747399
CV15966540	1	227.48	219882772	0.141879	2.07579	0.155256	0.434027	0.141879	2.03169	0.155256	0.32246
rs751609	1	228.159	220905378	0.153679	0.627204	0.157859	-0.481109	0.153679	0.583107	0.157859	-0.592676
rs4653586	1	228.641	221550004	0.152286	0.798238	0.160083	-0.12118	0.152286	0.75414	0.160083	-0.232746
rs493950	1	232.047	225581596	0.151772	0.861294	0.158738	-0.203876	0.151772	0.817197	0.158738	-0.315443
rs1474926	1	233.168	227242411	0.151627	0.879099	0.154995	-0.561845	0.151627	0.835002	0.154995	-0.673412
rs4348732	1	233.469	227425032	0.152895	0.723413	0.158226	-0.366527	0.152895	0.679316	0.158226	-0.478093
rs7546784	1	238.868	230472550	0.15248	0.774423	0.163725	0.221919	0.15248	0.730326	0.163725	0.110352
rs622815	1	240.591	231442485	0.15281	0.733876	0.163431	0.159832	0.15281	0.689778	0.163431	0.0482657
rs1254207	1	245.907	233409376	0.151584	0.884399	0.163092	0.248101	0.151584	0.840302	0.163092	0.136535
rs637489	1	246.673	233650678	0.151287	0.92092	0.162233	0.192282	0.151287	0.876822	0.162233	0.0807158
rs2275399	1	247.318	233922552	0.144767	1.72127	0.15274	-0.103678	0.144767	1.67718	0.15274	-0.215244
rs2485603	1	248.438	234386470	0.151994	0.834021	0.163575	0.255307	0.151994	0.789923	0.163575	0.14374
rs596502	1	249.484	234820058	0.150236	1.04986	0.164445	0.516838	0.150236	1.00576	0.164445	0.405272
rs538353	1	250.146	235094465	0.150839	0.975921	0.163562	0.369105	0.150839	0.931824	0.163562	0.257538
rs2185284	1	256.862	237717264	0.157582	0.148033	0.167942	0.133902	0.157582	0.103936	0.167942	0.0223354
rs960130	1	257.505	237948397	0.152976	0.713463	0.164463	0.246037	0.152976	0.669365	0.164463	0.134471
rs195778	1	257.771	238131302	0.15415	0.569359	0.164412	0.124159	0.15415	0.525261	0.164412	0.012592
rs3904682	1	263.088	240366153	0.151771	0.86139	0.162396	0.160258	0.151771	0.817293	0.162396	0.048691
rs3856231	1	263.414	240715630	0.151698	0.870468	0.163443	0.271731	0.151698	0.82637	0.163443	0.160165
rs3904857	1	270.783	243256554	0.151256	0.924717	0.166173	0.587398	0.151256	0.88062	0.166173	0.475831
rs1691251	1	272.129	243974503	0.150805	0.97999	0.166677	0.682358	0.150805	0.935893	0.166677	0.570791
rs880143	1	273.673	244765524	0.158428	0.044244	0.175873	0.838924	0.158428	0.000146603	0.175873	0.727357
rs2184995	1	274.236	245013029	0.153183	0.688103	0.170618	0.83789	0.153183	0.644006	0.170618	0.726323
rs1996398	2	1.914	171196	0.159766	-0.120031	0.164728	-0.403212	0.159766	-0.164128	0.164728	-0.514779
rs6728613	2	5.202	2819508	0.16067	-0.231082	0.165039	-0.46225	0.16067	-0.275179	0.165039	-0.573817
CV65408	2	11.114	5104502	0.155494	0.404376	0.168688	0.415876	0.155494	0.360279	0.168688	0.30431
rs700961	2	12.462	5625533	0.155147	0.446986	0.170041	0.585024	0.155147	0.402889	0.170041	0.473457
rs968762	2	19.47	8050255	0.154809	0.488497	0.174294	1.04186	0.154809	0.444399	0.174294	0.930291
rs2709559	2	23.318	9552539	0.156612	0.267089	0.175134	0.945989	0.156612	0.222991	0.175134	0.834423
rs930310	2	29.459	11720608	0.156209	0.316622	0.17759	1.23053	0.156209	0.272525	0.17759	1.11897
rs962646	2	31.615	12408999	0.155478	0.406339	0.179156	1.45908	0.155478	0.362242	0.179156	1.34751
rs1482770	2	33.928	13402325	0.157317	0.180528	0.177726	1.13376	0.157317	0.136431	0.177726	1.0222
rs1403967	2	34.46	13750950	0.156648	0.262679	0.177424	1.17031	0.156648	0.218581	0.177424	1.05874
rs700423	2	38.609	16810184	0.158141	0.0793862	0.174564	0.737165	0.158141	0.0352887	0.174564	0.625598
rs2001863	2	40.335	18375112	0.158986	-0.0242601	0.173593	0.55656	0.158986	-0.0683576	0.173593	0.444994
rs1387600	2	40.741	18530889	0.160549	-0.216138	0.174704	0.511575	0.160549	-0.260235	0.174704	0.400008
CV115326	2	41.082	18741688	0.16115	-0.290025	0.172937	0.275831	0.16115	-0.334123	0.172937	0.164264
rs4666427	2	44.07	20756616	0.163667	-0.598999	0.168406	-0.425482	0.163667	-0.643096	0.168406	-0.537049
rs520354	2	44.666	21234148	0.169242	-1.28338	0.174141	-0.409522	0.169242	-1.32748	0.174141	-0.521089
rs736442	2	45.104	21594805	0.164331	-0.680519	0.166289	-0.702235	0.164331	-0.724616	0.166289	-0.813802
rs2006198	2	45.343	21839253	0.163698	-0.602825	0.168175	-0.451559	0.163698	-0.646922	0.168175	-0.563125
rs713587	2	47.98	25132816	0.160953	-0.265763	0.164189	-0.574971	0.160953	-0.30986	0.164189	-0.686538
CV2130458	2	49.068	26198082	0.159479	-0.0848359	0.164878	-0.359753	0.159479	-0.128933	0.164878	-0.47132
rs1275988	2	49.778	26888899	0.157812	0.119804	0.165519	-0.130075	0.157812	0.0757067	0.165519	-0.241641
rs7593448	2	50.404	27423828	0.155595	0.392007	0.166839	0.221897	0.155595	0.347909	0.166839	0.11033
rs898034	2	50.689	28065355	0.155301	0.428077	0.165938	0.161444	0.155301	0.38398	0.165938	0.0498769
rs4666196	2	51.38	29496492	0.156695	0.256978	0.167577	0.185902	0.156695	0.212881	0.167577	0.074335
rs2339475	2	52.442	29974325	0.155835	0.362501	0.166957	0.209718	0.155835	0.318403	0.166957	0.0981516
rs57568	2	56.01	33247832	0.154283	0.553097	0.170822	0.748779	0.154283	0.509	0.170822	0.637212
rs869964	2	57.234	34036400	0.154026	0.584638	0.171197	0.811675	0.154026	0.54054	0.171197	0.700108
CV8511483	2	58.634	35191015	0.154191	0.564331	0.173292	1.00364	0.154191	0.520234	0.173292	0.892068
rs2041809	2	61.183	36988087	0.153806	0.611586	0.174528	1.16494	0.153806	0.567489	0.174528	1.05337
rs888099	2	61.845	37659039	0.154407	0.537814	0.174789	1.13111	0.154407	0.493716	0.174789	1.01955
rs917977	2	64.841	40295724	0.153748	0.618716	0.173712	1.08954	0.153748	0.574619	0.173712	0.97797
rs965374	2	67.058	42967701	0.152968	0.714473	0.174533	1.24886	0.152968	0.670375	0.174533	1.1373
CV2047622	2	68.054	43488571	0.151734	0.866038	0.17473	1.39128	0.151734	0.821941	0.17473	1.27972
rs1011798	2	69.557	44731523	0.149466	1.14448	0.175332	1.67687	0.149466	1.10038	0.175332	1.5653
rs735846	2	70.125	45219566	0.1491	1.18931	0.175349	1.71493	0.1491	1.14521	0.175349	1.60336
rs870575	2	70.426	45477794	0.148872	1.21733	0.174078	1.61117	0.148872	1.17324	0.174078	1.4996
rs714265	2	70.66	45678182	0.148739	1.23364	0.175315	1.74746	0.148739	1.18954	0.175315	1.6359
rs3754569	2	72.172	46326987	0.14823	1.29613	0.17744	2.00955	0.14823	1.25204	0.17744	1.89799
rs731399	2	72.441	46432191	0.148193	1.30065	0.175497	1.81988	0.148193	1.25655	0.175497	1.70831
rs6713052	2	73.223	47226168	0.146225	1.54234	0.173275	1.79469	0.146225	1.49824	0.173275	1.68312
rs4399763	2	73.497	47564568	0.144935	1.70071	0.172598	1.85565	0.144935	1.65661	0.172598	1.74408
rs870168	2	75.448	49971752	0.149009	1.20052	0.174969	1.68619	0.149009	1.15642	0.174969	1.57462
rs1402129	2	75.951	50591373	0.148905	1.21325	0.171494	1.35069	0.148905	1.16915	0.171494	1.23912
rs725288	2	76.104	50780009	0.153507	0.648272	0.173482	1.0906	0.153507	0.604175	0.173482	0.979036
rs718550	2	76.296	51017989	0.149976	1.0818	0.175549	1.64768	0.149976	1.0377	0.175549	1.53611
rs3287	2	78.449	54782191	0.151529	0.891177	0.174462	1.38499	0.151529	0.847079	0.174462	1.27342
rs1437388	2	79.108	55519837	0.150244	1.04887	0.175777	1.64368	0.150244	1.00477	0.175777	1.53211
rs1439269	2	81.7	58279412	0.149943	1.08584	0.175399	1.63606	0.149943	1.04174	0.175399	1.52449
rs733628	2	83.418	60677300	0.148295	1.28815	0.175218	1.78197	0.148295	1.24406	0.175218	1.6704
rs766448	2	83.98	61709980	0.149983	1.08098	0.175073	1.59962	0.149983	1.03688	0.175073	1.48806
rs756234	2	85.314	64734653	0.148682	1.24064	0.172022	1.42546	0.148682	1.19655	0.172022	1.31389
rs2045431	2	87.54	65838061	0.147611	1.37214	0.16638	0.970579	0.147611	1.32804	0.16638	0.859013
rs1155924	2	87.979	66199813	0.145225	1.66501	0.168454	1.41437	0.145225	1.62092	0.168454	1.3028
rs744565	2	90.194	67749814	0.14809	1.31336	0.167468	1.0313	0.14809	1.26927	0.167468	0.919729
rs2044693	2	91.386	68359631	0.1476	1.37345	0.168213	1.15406	0.1476	1.32935	0.168213	1.0425
rs6739066	2	92.07	69239758	0.150048	1.07302	0.172636	1.35067	0.150048	1.02892	0.172636	1.23911
rs726920	2	92.773	70126561	0.149348	1.1589	0.166919	0.851434	0.149348	1.11481	0.166919	0.739867
rs732180	2	97.2	73200797	0.15115	0.937713	0.159928	-0.0235383	0.15115	0.893615	0.159928	-0.135105
CV27849321	2	98.568	74244464	0.150021	1.07634	0.157758	-0.127074	0.150021	1.03224	0.157758	-0.238641
rs3755447	2	99.192	74714732	0.148184	1.3018	0.156561	-0.0634663	0.148184	1.25771	0.156561	-0.175033
rs718967	2	100.431	75875452	0.144271	1.78223	0.152949	-0.0334385	0.144271	1.73813	0.152949	-0.145005
rs1992886	2	102.71	79145237	0.149294	1.16554	0.156686	-0.161461	0.149294	1.12144	0.156686	-0.273028
rs732258	2	103.547	79493090	0.14871	1.23717	0.158214	0.0486714	0.14871	1.19308	0.158214	-0.0628952
rs310777	2	105.37	80476256	0.14877	1.22988	0.156193	-0.15836	0.14877	1.18578	0.156193	-0.269927
rs1444543	2	105.496	80648154	0.149019	1.19929	0.159212	0.117288	0.149019	1.1552	0.159212	0.00572109
rs731359	2	105.55	80719513	0.149914	1.08939	0.161139	0.219892	0.149914	1.04529	0.161139	0.108325
rs1402777	2	106.655	82190123	0.140705	2.21998	0.151358	0.163063	0.140705	2.17589	0.151358	0.0514959
rs725005	2	107.851	84726559	0.154375	0.541793	0.162979	-0.0408095	0.154375	0.497696	0.162979	-0.152376
rs934775	2	110.11	85979434	0.158951	-0.0200461	0.16291	-0.503041	0.158951	-0.0641435	0.16291	-0.614608
rs718292	2	110.267	86448280	0.15945	-0.0813114	0.163219	-0.522009	0.15945	-0.125409	0.163219	-0.633575
rs1320149	2	112.81	96978633	0.160809	-0.248076	0.163905	-0.588939	0.160809	-0.292174	0.163905	-0.700506
rs997136	2	118.992	105987422	0.166773	-0.980234	0.166622	-0.912012	0.166773	-1.02433	0.166622	-1.02358
rs1402467	2	122.155	108616208	0.169311	-1.29186	0.168479	-0.979832	0.169311	-1.33596	0.168479	-1.0914
rs4241122	2	125.4	113774002	0.170217	-1.40314	0.17275	-0.645007	0.170217	-1.44724	0.17275	-0.756573
CV1415203	2	126.077	114762639	0.170571	-1.44659	0.173345	-0.621028	0.170571	-1.49069	0.173345	-0.732595
rs708652	2	127.469	116303994	0.170466	-1.43362	0.173525	-0.592534	0.170466	-1.47771	0.173525	-0.7041
rs957549	2	128.028	117356638	0.170448	-1.4314	0.176681	-0.276732	0.170448	-1.4755	0.176681	-0.388299
rs1437430	2	128.435	117861482	0.171451	-1.55463	0.177331	-0.311917	0.171451	-1.59872	0.177331	-0.423483
rs729253	2	128.605	118027382	0.170667	-1.45829	0.170657	-0.897966	0.170667	-1.50239	0.170657	-1.00953
rs895551	2	132.586	121790951	0.171795	-1.5968	0.17489	-0.589056	0.171795	-1.6409	0.17489	-0.700623
rs882759	2	133.103	122098218	0.165595	-0.835651	0.169402	-0.518125	0.165595	-0.879749	0.169402	-0.629691
rs735483	2	133.319	122200334	0.175275	-2.02408	0.171622	-1.2605	0.175275	-2.06818	0.171622	-1.37207
rs2255178	2	140.624	128486530	0.169071	-1.26236	0.170292	-0.77546	0.169071	-1.30646	0.170292	-0.887026
rs2290111	2	141.181	129027667	0.175633	-2.06803	0.172627	-1.19618	0.175633	-2.11213	0.172627	-1.30774
rs841078	2	141.538	129373907	0.177805	-2.33466	0.171884	-1.48615	0.177805	-2.37876	0.171884	-1.59771
rs2625051	2	143.961	131723626	0.173665	-1.82643	0.173427	-0.920674	0.173665	-1.87053	0.173427	-1.03224
CV402313	2	144.158	131914463	0.173502	-1.80632	0.172405	-1.00615	0.173502	-1.85042	0.172405	-1.11771
rs925966	2	149.496	137017728	0.176754	-2.20561	0.165952	-1.97182	0.176754	-2.24971	0.165952	-2.08339
rs6747559	2	150.38	138383945	0.174926	-1.98117	0.164124	-1.97186	0.174926	-2.02527	0.164124	-2.08342
rs4287717	2	153.412	142569848	0.173118	-1.75924	0.164193	-1.78513	0.173118	-1.80334	0.164193	-1.8967
rs351685	2	154.798	143931111	0.17057	-1.44637	0.165501	-1.40136	0.17057	-1.49047	0.165501	-1.51293
rs1517911	2	155.539	144645788	0.173514	-1.8078	0.163681	-1.87544	0.173514	-1.8519	0.163681	-1.987
rs7600752	2	156.126	145388879	0.173117	-1.75905	0.165006	-1.70409	0.173117	-1.80315	0.165006	-1.81566
rs4662260	2	157.331	147560147	0.172728	-1.71131	0.163212	-1.84384	0.172728	-1.75541	0.163212	-1.9554
rs1979038	2	158.81	149421667	0.171948	-1.61563	0.161605	-1.92623	0.171948	-1.65973	0.161605	-2.0378
CV1342472	2	161.556	152299744	0.169923	-1.36701	0.167498	-1.13834	0.169923	-1.41111	0.167498	-1.2499
rs6733811	2	161.875	152748690	0.169883	-1.36212	0.168127	-1.07176	0.169883	-1.40622	0.168127	-1.18333
CV7628201	2	166.898	158895627	0.167515	-1.07141	0.174787	-0.17338	0.167515	-1.11551	0.174787	-0.284946
rs1441134	2	166.943	158959746	0.166636	-0.963478	0.175411	-0.0238602	0.166636	-1.00758	0.175411	-0.135427
rs4129786	2	168.195	161156378	0.161962	-0.389679	0.175445	0.444636	0.161962	-0.433777	0.175445	0.333069
rs888274	2	169.451	163540193	0.161177	-0.293333	0.177495	0.726681	0.161177	-0.337431	0.177495	0.615115
rs901303	2	169.487	163618991	0.16223	-0.422529	0.176887	0.561481	0.16223	-0.466626	0.176887	0.449915
rs2060447	2	169.571	163803097	0.161582	-0.342961	0.178898	0.826134	0.161582	-0.387059	0.178898	0.714567
CV1120785	2	173.718	169661917	0.163027	-0.520343	0.172777	0.0732745	0.163027	-0.564441	0.172777	-0.0382921
rs1878839	2	176.144	171325667	0.166898	-0.995588	0.170417	-0.54684	0.166898	-1.03969	0.170417	-0.658407
rs934858	2	176.497	171567678	0.165506	-0.824739	0.170465	-0.403583	0.165506	-0.868836	0.170465	-0.515149
rs1011470	2	177.058	171661542	0.165806	-0.861598	0.169767	-0.502872	0.165806	-0.905695	0.169767	-0.614438
rs3770438	2	177.524	172008329	0.167658	-1.08889	0.169593	-0.704414	0.167658	-1.13298	0.169593	-0.815981
rs1000721	2	180.448	174534067	0.169011	-1.25503	0.16811	-0.986684	0.169011	-1.29913	0.16811	-1.09825
rs2056509	2	182.376	176484119	0.169544	-1.32048	0.165392	-1.31015	0.169544	-1.36457	0.165392	-1.42172
rs3821010	2	185.3	178885199	0.17236	-1.66617	0.159716	-2.15519	0.17236	-1.71027	0.159716	-2.26676
CV1179887	2	185.361	179979035	0.167562	-1.07716	0.155619	-2.0854	0.167562	-1.12126	0.155619	-2.19697
rs4894141	2	185.897	181039569	0.171221	-1.52635	0.162227	-1.79196	0.171221	-1.57044	0.162227	-1.90353
rs1000764	2	187.062	182757056	0.170699	-1.4622	0.164449	-1.51885	0.170699	-1.5063	0.164449	-1.63042
rs256552	2	190.616	190944917	0.174209	-1.89321	0.168573	-1.4578	0.174209	-1.9373	0.168573	-1.56937
rs984610	2	191.449	192011252	0.174164	-1.8877	0.169389	-1.37219	0.174164	-1.9318	0.169389	-1.48376
rs2271767	2	192.54	192481870	0.173151	-1.76331	0.171106	-1.10047	0.173151	-1.80741	0.171106	-1.21203
rs919538	2	194.882	196065970	0.166247	-0.915759	0.171497	-0.374668	0.166247	-0.959856	0.171497	-0.486234
rs1021335	2	195.129	196305102	0.167624	-1.08479	0.173459	-0.316433	0.167624	-1.12889	0.173459	-0.428
rs1869796	2	196.176	197320565	0.16538	-0.809299	0.173859	-0.0533539	0.16538	-0.853396	0.173859	-0.164921
rs920249	2	198.453	201514872	0.165324	-0.802437	0.172206	-0.212192	0.165324	-0.846535	0.172206	-0.323759
rs950233	2	198.617	201796728	0.164153	-0.658689	0.174698	0.152295	0.164153	-0.702786	0.174698	0.0407283
rs970595	2	199.207	202839454	0.163735	-0.60729	0.17368	0.0925777	0.163735	-0.651387	0.17368	-0.0189889
rs1024868	2	202.009	205830827	0.173308	-1.7826	0.178067	-0.423503	0.173308	-1.8267	0.178067	-0.535069
rs6716757	2	204.349	207827100	0.164071	-0.648581	0.173846	0.0756659	0.164071	-0.692678	0.173846	-0.0359007
rs1505353	2	208.763	213405599	0.16362	-0.593246	0.172205	-0.0427398	0.16362	-0.637344	0.172205	-0.154306
CV1570736	2	210.842	215429566	0.164552	-0.707564	0.169855	-0.369311	0.164552	-0.751661	0.169855	-0.480878
rs6721234	2	211.542	216052083	0.165276	-0.796443	0.168735	-0.55272	0.165276	-0.840541	0.168735	-0.664286
rs3755152	2	213.544	217024739	0.164484	-0.699294	0.171377	-0.211109	0.164484	-0.743392	0.171377	-0.322675
rs3791896	2	216.92	219014623	0.164568	-0.709579	0.172351	-0.122516	0.164568	-0.753677	0.172351	-0.234083
rs2292549	2	217.395	219331046	0.166485	-0.944912	0.172619	-0.286606	0.166485	-0.989009	0.172619	-0.398172
rs689116	2	217.868	219636428	0.164699	-0.725627	0.172874	-0.0835262	0.164699	-0.769725	0.172874	-0.195093
rs2030452	2	218.782	220224974	0.164131	-0.655918	0.172128	-0.101186	0.164131	-0.700015	0.172128	-0.212752
rs1016201	2	221.301	220889598	0.163972	-0.636442	0.168944	-0.402269	0.163972	-0.680539	0.168944	-0.513835
rs1014491	2	227.005	224701107	0.162842	-0.497708	0.162164	-0.964469	0.162842	-0.541806	0.162164	-1.07604
rs893451	2	227.092	224772888	0.162548	-0.461577	0.162854	-0.86656	0.162548	-0.505674	0.162854	-0.978127
rs2396218	2	228.896	226515363	0.164283	-0.674593	0.162614	-1.06311	0.164283	-0.71869	0.162614	-1.17468
rs7585750	2	233.566	229792792	0.163679	-0.600395	0.16332	-0.932659	0.163679	-0.644493	0.16332	-1.04423
rs1017117	2	234.05	230163728	0.163792	-0.614283	0.162868	-0.988888	0.163792	-0.65838	0.162868	-1.10045
rs1025107	2	237.851	232236881	0.155166	0.444615	0.160543	-0.362018	0.155166	0.400517	0.160543	-0.473585
rs6760896	2	239.073	233375462	0.159243	-0.0558118	0.160567	-0.765242	0.159243	-0.0999092	0.160567	-0.876808
rs1000141	2	240.933	234529161	0.159213	-0.0521901	0.161397	-0.679646	0.159213	-0.0962875	0.161397	-0.791213
rs737636	2	242.217	235119575	0.156135	0.325636	0.156664	-0.844442	0.156135	0.281539	0.156664	-0.956008
rs1027868	2	243.272	235543495	0.158743	0.0054655	0.160053	-0.766661	0.158743	-0.0386319	0.160053	-0.878228
rs884062	2	244.054	235857484	0.157834	0.117123	0.161753	-0.506985	0.157834	0.0730257	0.161753	-0.618552
rs737710	2	245.588	236408691	0.161242	-0.301232	0.163218	-0.700352	0.161242	-0.345329	0.163218	-0.811919
rs935925	2	248.342	237501295	0.161545	-0.338481	0.165254	-0.527928	0.161545	-0.382579	0.165254	-0.639495
CV1354130	2	248.694	237783987	0.161714	-0.359251	0.165204	-0.549802	0.161714	-0.403348	0.165204	-0.661368
rs751317	2	248.815	237881852	0.162495	-0.455094	0.164841	-0.663525	0.162495	-0.499191	0.164841	-0.775091
rs934397	2	248.953	237993689	0.163136	-0.533772	0.164777	-0.733708	0.163136	-0.57787	0.164777	-0.845275
rs729454	2	249.132	238138088	0.163237	-0.546245	0.165956	-0.626453	0.163237	-0.590343	0.165956	-0.738019
rs6747043	2	250.336	238621001	0.162193	-0.41804	0.161541	-0.961851	0.162193	-0.462137	0.161541	-1.07342
rs7577227	2	250.56	238698601	0.162703	-0.480601	0.161813	-0.985496	0.162703	-0.524698	0.161813	-1.09706
rs1446926	2	251.821	239137209	0.154556	0.519513	0.159859	-0.369302	0.154556	0.475416	0.159859	-0.480869
rs907109	2	253.63	239853059	0.157992	0.0976779	0.165042	-0.195514	0.157992	0.0535805	0.165042	-0.307081
rs563856	2	254.846	240334086	0.155425	0.412911	0.166396	0.194679	0.155425	0.368814	0.166396	0.0831119
CV2125057	2	257.548	241316005	0.156137	0.325457	0.171491	0.630872	0.156137	0.281359	0.171491	0.519306
rs1470414	2	259.79	242398236	0.157602	0.145552	0.171152	0.451234	0.157602	0.101454	0.171152	0.339667
CV2769393	2	260.492	243058081	0.158171	0.075756	0.173333	0.611701	0.158171	0.0316586	0.173333	0.500134
rs2055314	3	1.409	244035	0.157957	0.102001	0.166672	-0.029844	0.157957	0.0579034	0.166672	-0.141411
rs7627719	3	1.615	430470	0.159204	-0.0510431	0.170393	0.216405	0.159204	-0.0951405	0.170393	0.104838
rs1488755	3	4.678	1914037	0.156996	0.219985	0.163749	-0.225008	0.156996	0.175888	0.163749	-0.336575
rs7611703	3	6.494	2749996	0.157424	0.167456	0.158409	-0.798976	0.157424	0.123358	0.158409	-0.910543
rs172705	3	13.542	4320033	0.157941	0.103961	0.157832	-0.907864	0.157941	0.059864	0.157832	-1.01943
rs1038639	3	14.119	4537667	0.15806	0.089404	0.157563	-0.94647	0.15806	0.0453065	0.157563	-1.05804
rs3816835	3	14.62	4726802	0.158128	0.0809705	0.157319	-0.977551	0.158128	0.0368731	0.157319	-1.08912
rs342035	3	19.583	6870971	0.157364	0.174768	0.158048	-0.829028	0.157364	0.13067	0.158048	-0.940594
CV3006767	3	19.703	6929873	0.15748	0.160629	0.158171	-0.828234	0.15748	0.116532	0.158171	-0.939801
rs1318267	3	20.206	7122208	0.157649	0.139832	0.158092	-0.852926	0.157649	0.0957351	0.158092	-0.964493
rs870739	3	20.488	7230106	0.156976	0.222512	0.158207	-0.77449	0.156976	0.178414	0.158207	-0.886057
rs741553	3	25.115	8830143	0.157168	0.198898	0.161193	-0.496454	0.157168	0.1548	0.161193	-0.60802
rs369032	3	25.373	8914203	0.158039	0.0919937	0.161106	-0.591765	0.158039	0.0478963	0.161106	-0.703332
rs52451	3	26.037	9130691	0.164111	-0.653475	0.163478	-0.960025	0.164111	-0.697572	0.163478	-1.07159
rs2287494	3	26.089	9147763	0.153255	0.679295	0.16032	-0.193961	0.153255	0.635198	0.16032	-0.305527
rs638107	3	28.224	10473198	0.16041	-0.19918	0.161948	-0.744001	0.16041	-0.243277	0.161948	-0.855568
rs1899951	3	30.723	12369840	0.163201	-0.541763	0.161245	-1.09163	0.163201	-0.585861	0.161245	-1.20319
rs2276747	3	32.303	13624763	0.165169	-0.783382	0.161066	-1.30525	0.165169	-0.827479	0.161066	-1.41682
rs545114	3	34.455	15057200	0.168244	-1.1609	0.160115	-1.70589	0.168244	-1.205	0.160115	-1.81746
CV2965619	3	34.805	15256030	0.16744	-1.06217	0.159744	-1.6628	0.16744	-1.10626	0.159744	-1.77437
rs1287641	3	34.906	15313865	0.171705	-1.58581	0.162183	-1.84455	0.171705	-1.6299	0.162183	-1.95612
rs7648958	3	35.402	15596147	0.168067	-1.13918	0.16001	-1.69871	0.168067	-1.18327	0.16001	-1.81028
rs2455833	3	35.634	15727834	0.181964	-2.8452	0.169321	-2.15508	0.181964	-2.8893	0.169321	-2.26665
CV25608380	3	36.207	16212376	0.169094	-1.26519	0.161597	-1.643	0.169094	-1.30929	0.161597	-1.75457
CV25474733	3	38.646	18366307	0.169293	-1.28964	0.161013	-1.72087	0.169293	-1.33374	0.161013	-1.83243
CV261203	3	39.755	19242754	0.168223	-1.15831	0.163923	-1.32494	0.168223	-1.20241	0.163923	-1.43651
CV1554340	3	40.944	20182101	0.166739	-0.976065	0.164005	-1.16903	0.166739	-1.02016	0.164005	-1.2806
rs975302	3	42.716	21582336	0.164925	-0.753466	0.165975	-0.792583	0.164925	-0.797563	0.165975	-0.90415
rs1494225	3	43.502	22441807	0.158078	0.0871422	0.156279	-1.07607	0.158078	0.0430448	0.156279	-1.18763
rs1486335	3	43.878	22918621	0.167902	-1.1189	0.163942	-1.29102	0.167902	-1.163	0.163942	-1.40258
rs1349265	3	45.796	24134352	0.184727	-3.18446	0.175788	-1.78657	0.184727	-3.22856	0.175788	-1.89813
rs879912	3	48.416	25740898	0.164349	-0.682699	0.164962	-0.836037	0.164349	-0.726796	0.164962	-0.947603
CV1175614	3	49.106	26719508	0.163676	-0.600131	0.164162	-0.848654	0.163676	-0.644228	0.164162	-0.96022
rs2197896	3	54.223	30007495	0.153989	0.589206	0.170382	0.734296	0.153989	0.545108	0.170382	0.622729
rs4348027	3	56.22	31218570	0.150012	1.07741	0.172163	1.30714	0.150012	1.03331	0.172163	1.19557
CV276604	3	56.914	31705113	0.149433	1.14843	0.17279	1.42718	0.149433	1.10433	0.17279	1.31561
CV431830	3	57.02	31779138	0.149912	1.08972	0.173305	1.43078	0.149912	1.04563	0.173305	1.31921
rs1599770	3	58.607	32896142	0.146942	1.4543	0.172587	1.65487	0.146942	1.4102	0.172587	1.54331
CV25985891	3	58.871	33081958	0.146956	1.45258	0.17263	1.65773	0.146956	1.40848	0.17263	1.54616
rs1016528	3	61.071	35929704	0.147357	1.40327	0.172467	1.60157	0.147357	1.35918	0.172467	1.49
rs1046048	3	63.522	38485367	0.147533	1.38178	0.16821	1.16058	0.147533	1.33768	0.16821	1.04902
rs4234140	3	64.35	39101707	0.145789	1.59585	0.162451	0.761	0.145789	1.55175	0.162451	0.649434
rs941320	3	64.615	39728323	0.148462	1.26773	0.168698	1.11661	0.148462	1.22363	0.168698	1.00504
rs994439	3	65.833	41676909	0.146622	1.49358	0.16816	1.24615	0.146622	1.44948	0.16816	1.13458
CV1448667	3	66.214	42039703	0.145824	1.59154	0.168083	1.31794	0.145824	1.54744	0.168083	1.20637
rs11063	3	69.039	45084761	0.142206	2.03574	0.169369	1.80596	0.142206	1.99164	0.169369	1.6944
rs1869868	3	69.97	46855580	0.138823	2.45097	0.16716	1.92269	0.138823	2.40687	0.16716	1.81112
rs4075082	3	70.618	48515674	0.137879	2.56685	0.165208	1.82241	0.137879	2.52276	0.165208	1.71084
CV1297966	3	72.663	54034604	0.134517	2.97959	0.162289	1.86644	0.134517	2.9355	0.162289	1.75488
rs530868	3	74.436	54645608	0.139071	2.42063	0.164717	1.655	0.139071	2.37653	0.164717	1.54343
rs2315945	3	77.26	55882377	0.141691	2.09898	0.161586	1.08277	0.141691	2.05488	0.161586	0.971199
rs2291462	3	78.333	57089548	0.140619	2.23052	0.161309	1.1618	0.140619	2.18642	0.161309	1.05023
rs2037122	3	78.842	58196450	0.141576	2.11307	0.161164	1.05217	0.141576	2.06897	0.161164	0.940602
rs2362905	3	78.875	58069904	0.14036	2.26234	0.160912	1.14802	0.14036	2.21824	0.160912	1.03645
rs1456153	3	80.33	59676068	0.144802	1.71696	0.156082	0.225357	0.144802	1.67286	0.156082	0.11379
rs1905863	3	80.635	59807672	0.143025	1.93518	0.157838	0.577053	0.143025	1.89109	0.157838	0.465486
rs6794160	3	83.132	60728656	0.145596	1.61952	0.155295	0.0681048	0.145596	1.57542	0.155295	-0.0434618
rs1562521	3	83.511	60837032	0.1468	1.47171	0.154736	-0.107284	0.1468	1.42762	0.154736	-0.218851
rs1569244	3	85.07	62454785	0.149718	1.11347	0.152652	-0.605035	0.149718	1.06937	0.152652	-0.716602
rs888405	3	88.241	64159040	0.149695	1.11628	0.151362	-0.731098	0.149695	1.07218	0.151362	-0.842665
rs929555	3	88.282	64313669	0.148949	1.20794	0.151911	-0.602201	0.148949	1.16384	0.151911	-0.713768
rs3796384	3	88.707	64484055	0.14993	1.08746	0.151187	-0.771912	0.14993	1.04336	0.151187	-0.883478
rs4688486	3	88.846	64539419	0.149674	1.11886	0.15094	-0.771072	0.149674	1.07477	0.15094	-0.882639
CV26495	3	91.791	66453876	0.154626	0.510928	0.151924	-1.16586	0.154626	0.466831	0.151924	-1.27743
rs1590874	3	92.926	67536477	0.158868	-0.0098462	0.155698	-1.21242	0.158868	-0.0539436	0.155698	-1.32399
CV486668	3	99.829	72880133	0.159599	-0.0995592	0.157952	-1.06091	0.159599	-0.143657	0.157952	-1.17248
rs1027402	3	104.029	76273727	0.16393	-0.631234	0.160712	-1.21723	0.16393	-0.675331	0.160712	-1.32879
rs1465648	3	109.442	87871130	0.162143	-0.41189	0.161936	-0.917652	0.162143	-0.455988	0.161936	-1.02922
CV11530869	3	109.587	88091928	0.164065	-0.647785	0.160656	-1.23619	0.164065	-0.691882	0.160656	-1.34776
rs1112418	3	111.167	97896318	0.156992	0.22045	0.153849	-1.20974	0.156992	0.176352	0.153849	-1.3213
rs2118350	3	111.402	98573454	0.162486	-0.453986	0.160813	-1.06346	0.162486	-0.498083	0.160813	-1.17502
rs7627117	3	113.483	103516581	0.162973	-0.513716	0.160314	-1.16156	0.162973	-0.557813	0.160314	-1.27313
rs870343	3	114.01	104494277	0.163856	-0.622206	0.160357	-1.24522	0.163856	-0.666303	0.160357	-1.35679
CV27807	3	119.015	110334009	0.168349	-1.1737	0.161386	-1.58979	0.168349	-1.2178	0.161386	-1.70136
rs1163447	3	119.053	110377652	0.168853	-1.23569	0.164838	-1.29652	0.168853	-1.27979	0.164838	-1.40809
rs2280066	3	120.664	113639035	0.171364	-1.54396	0.164193	-1.61065	0.171364	-1.58806	0.164193	-1.72221
CV74522	3	122.165	115485057	0.172287	-1.65719	0.16467	-1.65489	0.172287	-1.70128	0.16467	-1.76645
rs938521	3	123.232	116896850	0.174144	-1.88516	0.166789	-1.62885	0.174144	-1.92925	0.166789	-1.74042
CV1612166	3	123.66	117289482	0.172493	-1.6825	0.165676	-1.57535	0.172493	-1.7266	0.165676	-1.68692
rs2160052	3	126.59	119962780	0.174003	-1.86786	0.172958	-1.00092	0.174003	-1.91196	0.172958	-1.11249
rs1464603	3	126.984	120847250	0.174477	-1.92603	0.174416	-0.903002	0.174477	-1.97013	0.174416	-1.01457
rs1909808	3	128.756	123646368	0.17639	-2.16094	0.176119	-0.923931	0.17639	-2.20503	0.176119	-1.0355
CV11785515	3	128.782	123662668	0.176451	-2.16845	0.176998	-0.842618	0.176451	-2.21255	0.176998	-0.954185
rs1985665	3	129.422	124062913	0.17394	-1.86011	0.179616	-0.332168	0.17394	-1.9042	0.179616	-0.443734
rs33262	3	130.495	124734125	0.167437	-1.06185	0.172419	-0.401309	0.167437	-1.10595	0.172419	-0.512876
CV1602709	3	130.602	124800686	0.170043	-1.38173	0.174979	-0.40588	0.170043	-1.42582	0.174979	-0.517447
rs735739	3	133.214	127314442	0.161403	-0.321007	0.169682	-0.0731617	0.161403	-0.365104	0.169682	-0.184728
rs729456	3	133.422	127549319	0.159131	-0.0420974	0.166058	-0.207685	0.159131	-0.0861948	0.166058	-0.319252
rs1008175	3	133.768	127940923	0.159669	-0.108157	0.167685	-0.0993908	0.159669	-0.152254	0.167685	-0.210957
rs4303883	3	136.499	130211259	0.158148	0.0785519	0.164102	-0.304515	0.158148	0.0344544	0.164102	-0.416081
rs2811337	3	137.079	130903793	0.15988	-0.134021	0.162098	-0.676228	0.15988	-0.178119	0.162098	-0.787795
CV8291911	3	137.51	131437605	0.160854	-0.253597	0.162197	-0.763358	0.160854	-0.297695	0.162197	-0.874925
rs1027858	3	137.66	131624095	0.158533	0.031281	0.161468	-0.604921	0.158533	-0.0128165	0.161468	-0.716487
rs584059	3	145.24	140151995	0.162578	-0.465238	0.158844	-1.26856	0.162578	-0.509335	0.158844	-1.38013
rs347973	3	146.313	141613445	0.161669	-0.353666	0.156726	-1.3888	0.161669	-0.397764	0.156726	-1.50036
rs765990	3	146.662	142051298	0.161227	-0.299402	0.159469	-1.0719	0.161227	-0.343499	0.159469	-1.18347
rs919157	3	147.065	142103548	0.162876	-0.501868	0.156814	-1.50025	0.162876	-0.545965	0.156814	-1.61181
rs3796259	3	147.74	142299830	0.162008	-0.39533	0.16109	-0.988402	0.162008	-0.439427	0.16109	-1.09997
rs6793735	3	149.145	143729515	0.162382	-0.441225	0.161852	-0.949705	0.162382	-0.485322	0.161852	-1.06127
CV431015	3	150.886	144881439	0.159983	-0.14665	0.162353	-0.661151	0.159983	-0.190747	0.162353	-0.772717
rs1381761	3	154.118	149038204	0.160575	-0.219439	0.16665	-0.292521	0.160575	-0.263536	0.16665	-0.404088
rs3816570	3	156.504	150081194	0.159647	-0.105412	0.170554	0.188346	0.159647	-0.149509	0.170554	0.076779
CV2726149	3	157.693	150547938	0.158739	0.00607686	0.17237	0.459461	0.158739	-0.0380206	0.17237	0.347894
rs6800064	3	160	152247677	0.157788	0.122784	0.172956	0.612374	0.157788	0.0786869	0.172956	0.500808
rs1439026	3	161.68	153872222	0.156767	0.248144	0.173604	0.778414	0.156767	0.204047	0.173604	0.666847
rs181696	3	163.713	156587017	0.156332	0.301537	0.173349	0.79637	0.156332	0.25744	0.173349	0.684803
rs7629523	3	164.05	157025707	0.155362	0.420586	0.173595	0.91725	0.155362	0.376489	0.173595	0.805683
rs1978831	3	165.458	160634559	0.155676	0.381991	0.171012	0.628953	0.155676	0.337893	0.171012	0.517387
rs1920658	3	166.356	161678559	0.155776	0.369796	0.170191	0.537358	0.155776	0.325698	0.170191	0.425792
rs1037888	3	166.496	162096164	0.156907	0.230931	0.170253	0.431001	0.156907	0.186834	0.170253	0.319434
CV359711	3	169.27	169042561	0.155677	0.381864	0.169302	0.45872	0.155677	0.337767	0.169302	0.347154
rs721128	3	170.365	170105001	0.155757	0.372155	0.169426	0.46315	0.155757	0.328058	0.169426	0.351583
rs1994962	3	175.209	173321369	0.159027	-0.0293055	0.169017	0.0970875	0.159027	-0.0734029	0.169017	-0.0144791
CV2823945	3	178.484	175201594	0.159095	-0.0376394	0.167536	-0.0569786	0.159095	-0.0817368	0.167536	-0.168545
rs1931164	3	180.693	176818379	0.160112	-0.162511	0.170766	0.163158	0.160112	-0.206609	0.170766	0.0515912
rs4859147	3	187.777	184002766	0.162425	-0.446531	0.168465	-0.295972	0.162425	-0.490628	0.168465	-0.407539
CV2767943	3	193.177	187281327	0.159916	-0.138477	0.168755	-0.0174964	0.159916	-0.182574	0.168755	-0.129063
rs2070635	3	194.781	187657089	0.159062	-0.0335785	0.171929	0.383358	0.159062	-0.0776759	0.171929	0.271792
CV2684237	3	196.945	188197497	0.157403	0.170015	0.172005	0.556019	0.157403	0.125918	0.172005	0.444452
rs2006377	3	197.167	188252840	0.157208	0.194022	0.171538	0.528988	0.157208	0.149924	0.171538	0.417421
rs3774303	3	198.201	188779034	0.15626	0.310316	0.172786	0.747381	0.15626	0.266219	0.172786	0.635814
rs3846193	3	202.314	189989078	0.157808	0.12026	0.174303	0.74428	0.157808	0.0761626	0.174303	0.632714
rs1055152	3	203.075	190359561	0.152781	0.737427	0.165837	0.402177	0.152781	0.69333	0.165837	0.29061
rs6444535	3	206.662	192320903	0.157817	0.119149	0.170352	0.350274	0.157817	0.0750515	0.170352	0.238708
rs1994855	3	208.989	193388479	0.161052	-0.277966	0.169986	-0.00804757	0.161052	-0.322063	0.169986	-0.119614
CV1437859	3	209.305	193561960	0.161223	-0.298887	0.168975	-0.125601	0.161223	-0.342985	0.168975	-0.237167
rs1060357	3	219.711	198055154	0.15965	-0.105796	0.174947	0.62513	0.15965	-0.149894	0.174947	0.513563
CV9470270	3	220.44	198398286	0.156184	0.319696	0.172792	0.755641	0.156184	0.275598	0.172792	0.644075
CV3214415	3	220.805	198583244	0.15996	-0.143903	0.175314	0.630849	0.15996	-0.188	0.175314	0.519283
rs7631002	3	221.594	199003879	0.157967	0.100778	0.175298	0.827542	0.157967	0.0566809	0.175298	0.715975
CV470126	4	1.629	1275351	0.158845	-0.00698996	0.177967	1.00577	0.158845	-0.0510874	0.177967	0.894205
rs487903	4	2.418	1863548	0.158368	0.0516149	0.178859	1.14201	0.158368	0.0075175	0.178859	1.03044
rs382939	4	2.628	2020114	0.159055	-0.0328149	0.17832	1.02	0.159055	-0.0769123	0.17832	0.908433
rs7670828	4	9.238	5474924	0.159094	-0.0376239	0.175096	0.695298	0.159094	-0.0817214	0.175096	0.583732
rs3774883	4	10.572	5891139	0.159602	-0.0999622	0.175109	0.64604	0.159602	-0.14406	0.175109	0.534473
rs908013	4	11.779	6267609	0.162688	-0.478789	0.176066	0.434152	0.162688	-0.522887	0.176066	0.322585
rs755403	4	12.377	6454184	0.158572	0.0265413	0.172781	0.516916	0.158572	-0.0175562	0.172781	0.405349
CV1214441	4	13.957	6842412	0.156044	0.336907	0.173194	0.80952	0.156044	0.292809	0.173194	0.697954
CV1214313	4	15.421	7157929	0.157452	0.163992	0.174299	0.779332	0.157452	0.119894	0.174299	0.667765
rs2285789	4	18.076	7720396	0.158246	0.0665243	0.173823	0.652983	0.158246	0.0224268	0.173823	0.541416
rs1281150	4	21.308	8422665	0.157769	0.125092	0.172758	0.594498	0.157769	0.0809942	0.172758	0.482932
rs6817298	4	21.607	8779928	0.15728	0.185143	0.172345	0.602044	0.15728	0.141046	0.172345	0.490478
rs6838908	4	26.48	13340095	0.156385	0.295014	0.170788	0.536228	0.156385	0.250917	0.170788	0.424661
CV8280145	4	28.762	14802485	0.158641	0.0180306	0.170213	0.254454	0.158641	-0.0260668	0.170213	0.142888
rs2192356	4	29.354	15175474	0.159652	-0.106056	0.169788	0.111647	0.159652	-0.150153	0.169788	8.02649e-05
rs896120	4	37.264	21540408	0.163483	-0.576386	0.169861	-0.262332	0.163483	-0.620483	0.169861	-0.373899
rs4697422	4	39.096	23528286	0.163038	-0.521703	0.167831	-0.420054	0.163038	-0.565801	0.167831	-0.531621
rs6842695	4	43.863	25612242	0.165719	-0.850918	0.166706	-0.798841	0.165719	-0.895016	0.166706	-0.910408
CV462017	4	46.101	26612539	0.165099	-0.77476	0.164905	-0.916281	0.165099	-0.818857	0.164905	-1.02785
rs759097	4	46.881	27088639	0.164962	-0.757896	0.166547	-0.739226	0.164962	-0.801994	0.166547	-0.850793
CV422459	4	50.257	29756317	0.16675	-0.977439	0.16322	-1.24828	0.16675	-1.02154	0.16322	-1.35984
rs731196	4	52.747	32109379	0.165185	-0.785277	0.16479	-0.936298	0.165185	-0.829375	0.16479	-1.04786
rs6844060	4	53.688	34361870	0.16622	-0.91238	0.165814	-0.937366	0.16622	-0.956478	0.165814	-1.04893
rs7657166	4	54.218	35966985	0.165413	-0.813321	0.16449	-0.988801	0.165413	-0.857418	0.16449	-1.10037
rs2890698	4	59.107	39483955	0.169523	-1.31784	0.162676	-1.57831	0.169523	-1.36194	0.162676	-1.68988
rs563671	4	64.27	43374262	0.171685	-1.58331	0.163462	-1.71528	0.171685	-1.6274	0.163462	-1.82685
rs1390915	4	65.175	44888300	0.172375	-1.668	0.164497	-1.68085	0.172375	-1.71209	0.164497	-1.79242
CV11210808	4	68.53	55071633	0.174231	-1.8959	0.163563	-1.95853	0.174231	-1.94	0.163563	-2.0701
rs575774	4	74.986	60926884	0.176485	-2.1726	0.162966	-2.24223	0.176485	-2.2167	0.162966	-2.3538
rs294770	4	80.38	69993706	0.182434	-2.90291	0.164491	-2.68242	0.182434	-2.94701	0.164491	-2.79399
rs1840086	4	81.768	72601609	0.182805	-2.94841	0.170492	-2.12222	0.182805	-2.9925	0.170492	-2.23379
rs4588	4	82.381	73084574	0.179798	-2.57927	0.163358	-2.53288	0.179798	-2.62336	0.163358	-2.64444
rs4074	4	83.9	75202395	0.178937	-2.47363	0.167261	-2.05891	0.178937	-2.51773	0.167261	-2.17047
rs1440407	4	84.271	75501432	0.181355	-2.7705	0.168398	-2.18636	0.181355	-2.8146	0.168398	-2.29793
rs727761	4	87.533	80118060	0.173195	-1.76867	0.170815	-1.13385	0.173195	-1.81276	0.170815	-1.24541
rs2903748	4	89.297	82464787	0.16878	-1.22663	0.175408	-0.237404	0.16878	-1.27073	0.175408	-0.348971
rs1921877	4	92.215	85421048	0.168752	-1.22328	0.178882	0.110917	0.168752	-1.26738	0.178882	-0.00065005
rs342945	4	93.175	86745074	0.167613	-1.0834	0.177099	0.046946	0.167613	-1.1275	0.177099	-0.0646206
CV319468	4	96.339	89813497	0.168175	-1.15236	0.178561	0.136459	0.168175	-1.19646	0.178561	0.024892
rs1560489	4	98.149	90656857	0.167124	-1.02336	0.179729	0.357324	0.167124	-1.06746	0.179729	0.245758
rs6814827	4	98.907	91799062	0.16516	-0.782275	0.180687	0.648047	0.16516	-0.826372	0.180687	0.53648
rs8180272	4	99.163	92013030	0.163927	-0.630843	0.17735	0.438739	0.163927	-0.67494	0.17735	0.327173
rs2289043	4	102.289	96564716	0.159707	-0.112848	0.184663	1.58631	0.159707	-0.156946	0.184663	1.47474
rs6827097	4	104.046	99715674	0.152326	0.793273	0.183792	2.23401	0.152326	0.749176	0.183792	2.12244
rs1230188	4	104.653	100345842	0.15573	0.375423	0.183967	1.9128	0.15573	0.331325	0.183967	1.80123
rs1155120	4	105.84	101139902	0.157752	0.127202	0.182889	1.60428	0.157752	0.0831041	0.182889	1.49272
rs920559	4	106.788	102677109	0.156592	0.269617	0.180554	1.48736	0.156592	0.22552	0.180554	1.37579
rs3733631	4	108.065	105099923	0.158115	0.0826204	0.179049	1.18604	0.158115	0.038523	0.179049	1.07447
rs2553462	4	110.006	107189839	0.161014	-0.273319	0.177409	0.734359	0.161014	-0.317416	0.177409	0.622792
rs1393825	4	111.932	109689910	0.161829	-0.373287	0.177706	0.682913	0.161829	-0.417384	0.177706	0.571346
CV25934837	4	113.179	110905140	0.160795	-0.246377	0.179462	0.960462	0.160795	-0.290474	0.179462	0.848895
rs313944	4	117.708	114433910	0.167275	-1.04195	0.178466	0.216591	0.167275	-1.08604	0.178466	0.105024
rs2272229	4	118.084	114719461	0.165734	-0.852738	0.180129	0.535396	0.165734	-0.896835	0.180129	0.423829
rs1525760	4	120.641	117594200	0.168743	-1.22212	0.1812	0.342567	0.168743	-1.26622	0.1812	0.231001
CV25753421	4	123.68	123227231	0.16641	-0.935775	0.177825	0.238849	0.16641	-0.979872	0.177825	0.127282
rs308395	4	124.187	124205763	0.164357	-0.683729	0.17685	0.346113	0.164357	-0.727827	0.17685	0.234546
rs160056	4	124.25	124593530	0.164824	-0.741029	0.176864	0.301084	0.164824	-0.785126	0.176864	0.189517
rs313046	4	126.446	128086334	0.159978	-0.146126	0.169064	0.00706252	0.159978	-0.190224	0.169064	-0.104504
rs1948506	4	127.393	129609411	0.163373	-0.562878	0.174654	0.225547	0.163373	-0.606975	0.174654	0.113981
rs7694118	4	130.988	134527456	0.159943	-0.141788	0.17612	0.712738	0.159943	-0.185886	0.17612	0.601171
rs7692850	4	132.562	137248484	0.162707	-0.481107	0.17581	0.406811	0.162707	-0.525205	0.17581	0.295244
rs4956510	4	138.497	142595892	0.168615	-1.20648	0.178497	0.0862618	0.168615	-1.25057	0.178497	-0.0253048
CV1471212	4	139.492	143525173	0.163407	-0.567027	0.175978	0.353962	0.163407	-0.611124	0.175978	0.242396
rs1878404	4	143.704	149018252	0.170793	-1.4738	0.182778	0.295551	0.170793	-1.5179	0.182778	0.183985
rs964170	4	144.087	149273583	0.171647	-1.57863	0.182954	0.22812	0.171647	-1.62273	0.182954	0.116553
rs4627844	4	144.244	149408697	0.174207	-1.89292	0.183722	0.0498112	0.174207	-1.93701	0.183722	-0.0617554
rs2026721	4	152.405	159759590	0.161582	-0.343015	0.171713	0.111065	0.161582	-0.387113	0.171713	-0.000501273
rs1434621	4	155.67	163227282	0.164808	-0.739082	0.167977	-0.58172	0.164808	-0.78318	0.167977	-0.693287
rs1530044	4	160.672	167005038	0.164554	-0.707915	0.16339	-1.01287	0.164554	-0.752013	0.16339	-1.12444
rs1071738	4	163.658	170545279	0.16525	-0.793365	0.160277	-1.39192	0.16525	-0.837462	0.160277	-1.50348
CV289971	4	164.642	171361851	0.165503	-0.82441	0.159729	-1.47159	0.165503	-0.868508	0.159729	-1.58315
rs1533837	4	165.823	172340774	0.164226	-0.667601	0.161087	-1.20933	0.164226	-0.711699	0.161087	-1.3209
rs6840834	4	167.702	174443930	0.162782	-0.490278	0.161938	-0.98099	0.162782	-0.534375	0.161938	-1.09256
rs1995083	4	171.956	178375532	0.162591	-0.466857	0.158198	-1.33411	0.162591	-0.510954	0.158198	-1.44568
rs3805167	4	172.794	179048936	0.165012	-0.764098	0.158634	-1.53163	0.165012	-0.808195	0.158634	-1.6432
rs1355327	4	174.312	179964890	0.164036	-0.644319	0.160007	-1.29791	0.164036	-0.688417	0.160007	-1.40948
rs9542	4	185.516	184508241	0.161256	-0.302975	0.156755	-1.34487	0.161256	-0.347072	0.156755	-1.45644
rs4862193	4	186.126	185056766	0.161053	-0.278015	0.155215	-1.47788	0.161053	-0.322112	0.155215	-1.58944
rs1288549	4	193.003	186995409	0.160156	-0.167925	0.154849	-1.42509	0.160156	-0.212023	0.154849	-1.53666
rs2289256	4	195.933	187785023	0.160684	-0.232708	0.154167	-1.54539	0.160684	-0.276806	0.154167	-1.65696
rs1877730	4	198.188	188301366	0.161189	-0.294718	0.155583	-1.45484	0.161189	-0.338816	0.155583	-1.56641
rs954456	4	202.566	189161999	0.161842	-0.3749	0.157292	-1.34976	0.161842	-0.418997	0.157292	-1.46133
rs14389	5	0.943	970616	0.163115	-0.531151	0.164625	-0.746664	0.163115	-0.575249	0.164625	-0.858231
rs6870164	5	2.724	1611033	0.162878	-0.502059	0.165684	-0.617736	0.162878	-0.546156	0.165684	-0.729302
rs4975732	5	3.741	1878813	0.163558	-0.585532	0.164022	-0.850756	0.163558	-0.62963	0.164022	-0.962323
rs418752	5	11.753	4700740	0.166191	-0.908887	0.163844	-1.13055	0.166191	-0.952985	0.163844	-1.24212
rs272463	5	17.591	6530580	0.166027	-0.888741	0.163445	-1.15396	0.166027	-0.932838	0.163445	-1.26553
rs730757	5	21.202	8228706	0.165001	-0.762698	0.163796	-1.01687	0.165001	-0.806796	0.163796	-1.12844
CV11653054	5	26.924	10407788	0.167144	-1.02582	0.160299	-1.57814	0.167144	-1.06992	0.160299	-1.6897
rs30794	5	32.97	14440227	0.163137	-0.533874	0.162254	-0.984793	0.163137	-0.577971	0.162254	-1.09636
rs250440	5	33.671	14738286	0.162962	-0.512375	0.161922	-1.00043	0.162962	-0.556472	0.161922	-1.112
rs152363	5	33.838	14809305	0.162596	-0.467443	0.161777	-0.9785	0.162596	-0.51154	0.161777	-1.09007
rs1027716	5	38.747	18287998	0.160896	-0.258739	0.167228	-0.266902	0.160896	-0.302837	0.167228	-0.378469
CV11826595	5	39.872	19796641	0.157179	0.197566	0.165836	-0.0355297	0.157179	0.153468	0.165836	-0.147096
CV202254	5	44.199	24669604	0.159938	-0.141187	0.162991	-0.593165	0.159938	-0.185284	0.162991	-0.704731
rs1566037	5	46.201	26712363	0.159563	-0.0950994	0.160769	-0.776922	0.159563	-0.139197	0.160769	-0.888489
CV1429197	5	50.078	30876817	0.160323	-0.188462	0.161794	-0.75064	0.160323	-0.23256	0.161794	-0.862207
rs29754	5	51.534	31707334	0.160854	-0.25369	0.162426	-0.740577	0.160854	-0.297787	0.162426	-0.852143
rs930072	5	58.747	36711572	0.159438	-0.0797839	0.163743	-0.468622	0.159438	-0.123881	0.163743	-0.580188
rs301859	5	58.958	37091342	0.16074	-0.239656	0.165536	-0.419747	0.16074	-0.283754	0.165536	-0.531313
rs2910798	5	59.49	37781350	0.162007	-0.395228	0.166453	-0.454641	0.162007	-0.439325	0.166453	-0.566208
CV1400878	5	63.639	39217532	0.159215	-0.0524471	0.161402	-0.679394	0.159215	-0.0965445	0.161402	-0.790961
rs277414	5	65.609	41972924	0.157127	0.203873	0.164826	-0.130951	0.157127	0.159776	0.164826	-0.242518
rs1482680	5	66.792	44437643	0.153869	0.603883	0.160716	-0.215729	0.153869	0.559786	0.160716	-0.327295
rs1469096	5	69.1	53594200	0.156175	0.320777	0.165588	0.0396319	0.156175	0.27668	0.165588	-0.0719348
rs4865907	5	70.133	54330738	0.152796	0.735612	0.157951	-0.384044	0.152796	0.691515	0.157951	-0.495611
rs832534	5	72.385	56229557	0.15407	0.579181	0.16609	0.299064	0.15407	0.535083	0.16609	0.187498
rs1982596	5	75.605	60082852	0.154699	0.50195	0.167427	0.369439	0.154699	0.457853	0.167427	0.257872
rs7712760	5	77.623	64055346	0.155404	0.415487	0.166521	0.20921	0.155404	0.371389	0.166521	0.0976438
rs1428473	5	79.216	66569444	0.156985	0.221302	0.166144	0.01432	0.156985	0.177205	0.166144	-0.0972467
CV159284	5	79.951	66971902	0.15692	0.229377	0.165847	-0.00866648	0.15692	0.18528	0.165847	-0.120233
rs33347	5	80.788	67990405	0.15597	0.34597	0.167355	0.235853	0.15597	0.301873	0.167355	0.124286
rs4252228	5	81.582	68678076	0.15558	0.393792	0.167945	0.33333	0.15558	0.349694	0.167945	0.221763
rs4704221	5	88.631	74843256	0.156527	0.2776	0.172962	0.738363	0.156527	0.233503	0.172962	0.626797
rs6896339	5	89.52	75398609	0.156481	0.283212	0.174362	0.882266	0.156481	0.239115	0.174362	0.770699
rs889189	5	89.695	75507758	0.156209	0.316581	0.175198	0.992463	0.156209	0.272484	0.175198	0.880896
rs32903	5	91.397	76366877	0.156486	0.282581	0.173198	0.765937	0.156486	0.238483	0.173198	0.65437
rs736201	5	94.777	78921629	0.154222	0.560581	0.170695	0.742191	0.154222	0.516484	0.170695	0.630624
rs226201	5	98.38	81655919	0.152631	0.755892	0.169023	0.734174	0.152631	0.711794	0.169023	0.622608
rs301289	5	100.179	82690308	0.154401	0.538586	0.166811	0.337871	0.154401	0.494489	0.166811	0.226304
rs301719	5	103.14	88316988	0.154919	0.474939	0.163387	-0.0544035	0.154919	0.430842	0.163387	-0.16597
rs2916616	5	104.54	89661197	0.154555	0.519609	0.162236	-0.132702	0.154555	0.475512	0.162236	-0.244268
rs1983366	5	104.606	90181386	0.155206	0.439723	0.162095	-0.211517	0.155206	0.395626	0.162095	-0.323083
CV11648399	5	104.669	90474653	0.155153	0.446273	0.162655	-0.150493	0.155153	0.402175	0.162655	-0.26206
rs933688	5	104.929	90846821	0.155316	0.426188	0.162468	-0.185347	0.155316	0.38209	0.162468	-0.296913
CV2839869	5	108.061	95264678	0.156998	0.219712	0.161449	-0.454116	0.156998	0.175615	0.161449	-0.565682
rs1345829	5	111.52	100423817	0.155892	0.355585	0.167229	0.231103	0.155892	0.311487	0.167229	0.119536
rs900106	5	111.654	101031287	0.155	0.465055	0.164826	0.0807559	0.155	0.420957	0.164826	-0.0308108
CV2084318	5	114.972	107307218	0.155962	0.346969	0.174425	0.940263	0.155962	0.302872	0.174425	0.828696
CV3163022	5	115.259	107798365	0.155088	0.454179	0.166929	0.281235	0.155088	0.410081	0.166929	0.169668
CV227298	5	116.563	110031278	0.158737	0.00631481	0.175384	0.759553	0.158737	-0.0377826	0.175384	0.647986
rs115192	5	117.759	110995927	0.157162	0.19957	0.177593	1.13597	0.157162	0.155473	0.177593	1.02441
rs28009	5	117.934	111111169	0.157023	0.216682	0.177837	1.17415	0.157023	0.172585	0.177837	1.06258
rs3317	5	118.432	112288367	0.158436	0.0431594	0.175941	0.844807	0.158436	-0.00093803	0.175941	0.73324
CV1186464	5	118.744	112702488	0.154057	0.580799	0.178301	1.51547	0.154057	0.536702	0.178301	1.40391
rs1382342	5	121.278	115637344	0.159071	-0.0347893	0.174581	0.646314	0.159071	-0.0788867	0.174581	0.534747
rs434363	5	124	117048732	0.157925	0.10596	0.175877	0.88931	0.157925	0.0618624	0.175877	0.777744
rs457106	5	124.98	118889456	0.156501	0.280709	0.174323	0.87636	0.156501	0.236611	0.174323	0.764793
rs922554	5	128.427	123621938	0.158172	0.0756702	0.166557	-0.062642	0.158172	0.0315728	0.166557	-0.174209
CV11532818	5	130.667	125999848	0.158252	0.0657933	0.161079	-0.615682	0.158252	0.0216959	0.161079	-0.727249
rs3533	5	130.866	126279722	0.158955	-0.0205163	0.162352	-0.558983	0.158955	-0.0646137	0.162352	-0.67055
rs2240525	5	133.727	131392100	0.159182	-0.0483621	0.155406	-1.27269	0.159182	-0.0924595	0.155406	-1.38425
rs2227284	5	134.117	132088941	0.154293	0.551855	0.149813	-1.34272	0.154293	0.507758	0.149813	-1.45429
rs30533	5	134.163	132171190	0.154179	0.565871	0.148379	-1.4741	0.154179	0.521774	0.148379	-1.58566
rs6596099	5	134.351	132479575	0.156514	0.279172	0.151075	-1.43818	0.156514	0.235074	0.151075	-1.54975
CV25637683	5	134.527	132632648	0.159111	-0.0395963	0.152967	-1.50834	0.159111	-0.0836938	0.152967	-1.61991
rs2241583	5	134.532	132637493	0.158911	-0.0150518	0.152431	-1.54177	0.158911	-0.0591492	0.152431	-1.65333
CV11274604	5	139.38	138736575	0.159351	-0.0690671	0.154438	-1.38588	0.159351	-0.113164	0.154438	-1.49744
CV1989090	5	143.101	142187100	0.158737	0.00622637	0.155744	-1.19481	0.158737	-0.0378711	0.155744	-1.30638
rs35294	5	143.628	142387537	0.158969	-0.022173	0.155015	-1.29042	0.158969	-0.0662704	0.155015	-1.40199
rs7704574	5	147.106	145215622	0.156226	0.314531	0.160082	-0.513285	0.156226	0.270434	0.160082	-0.624852
rs2400228	5	148.427	146098108	0.150566	1.00938	0.161107	0.151889	0.150566	0.965279	0.161107	0.0403229
rs1480155	5	149.003	146459674	0.144965	1.69694	0.148344	-0.560782	0.144965	1.65284	0.148344	-0.672349
CV2083383	5	150.03	147337306	0.147831	1.34512	0.161436	0.456753	0.147831	1.30102	0.161436	0.345187
CV3170267	5	153.716	149329845	0.146166	1.5495	0.167196	1.19556	0.146166	1.5054	0.167196	1.084
rs216141	5	153.981	149472504	0.146029	1.56637	0.167704	1.25978	0.146029	1.52227	0.167704	1.14821
rs2569107	5	154.682	149850357	0.146195	1.54593	0.167921	1.26486	0.146195	1.50184	0.167921	1.1533
rs6869603	5	155.551	150171359	0.149825	1.10035	0.172532	1.36247	0.149825	1.05626	0.172532	1.25091
rs960709	5	156.226	150489559	0.148898	1.21412	0.168174	1.02106	0.148898	1.17002	0.168174	0.909492
rs165335	5	157.111	150906687	0.148439	1.27054	0.165915	0.842007	0.148439	1.22644	0.165915	0.730441
rs7709924	5	158.733	152994979	0.152508	0.771016	0.169314	0.775323	0.152508	0.726919	0.169314	0.663757
rs246877	5	161.446	156547701	0.152625	0.756647	0.169487	0.780943	0.152625	0.71255	0.169487	0.669376
rs6555939	5	161.556	156728509	0.153398	0.661763	0.167183	0.474723	0.153398	0.617666	0.167183	0.363157
CV11271851	5	161.768	157079341	0.152827	0.731767	0.169083	0.720526	0.152827	0.687669	0.169083	0.608959
rs4976539	5	175.396	167618169	0.15882	-0.00391886	0.169737	0.189315	0.15882	-0.0480163	0.169737	0.0777479
rs262838	5	178.848	169155589	0.159375	-0.0720761	0.168638	0.0247202	0.159375	-0.116174	0.168638	-0.0868464
rs6870231	5	185.022	171570835	0.161852	-0.376125	0.165965	-0.487728	0.161852	-0.420222	0.165965	-0.599295
rs871574	5	185.805	171827266	0.161692	-0.356535	0.165638	-0.504403	0.161692	-0.400632	0.165638	-0.615969
rs717440	5	192.964	174004631	0.163883	-0.62546	0.162464	-1.03822	0.163883	-0.669557	0.162464	-1.14979
rs521389	5	196.932	176231759	0.167318	-1.04717	0.160939	-1.53177	0.167318	-1.09126	0.160939	-1.64334
rs2913851	5	199.851	177788818	0.163686	-0.601343	0.160793	-1.18489	0.163686	-0.645441	0.160793	-1.29646
CV3167335	5	206.064	180785842	0.166447	-0.940274	0.159609	-1.5774	0.166447	-0.984372	0.159609	-1.68896
CV1576069	6	0	430586	0.154975	0.468104	0.164961	0.096712	0.154975	0.424006	0.164961	-0.0148546
rs4959460	6	0.11	781331	0.156645	0.263034	0.161362	-0.427684	0.156645	0.218936	0.161362	-0.539251
rs226453	6	5.047	1737797	0.156868	0.235753	0.163454	-0.241619	0.156868	0.191656	0.163454	-0.353186
rs1040861	6	8.228	2968955	0.154831	0.485793	0.161464	-0.236982	0.154831	0.441696	0.161464	-0.348548
rs7775219	6	8.883	3222297	0.155417	0.413882	0.162816	-0.160686	0.155417	0.369784	0.162816	-0.272253
rs233479	6	12.486	4734790	0.153315	0.671873	0.162323	-0.000634431	0.153315	0.627776	0.162323	-0.112201
rs2024998	6	13.872	5259907	0.15304	0.705703	0.163375	0.131465	0.15304	0.661606	0.163375	0.0198983
rs3024354	6	15.884	6237429	0.149544	1.13483	0.164039	0.545337	0.149544	1.09074	0.164039	0.43377
rs1886883	6	18.103	6904105	0.147622	1.37076	0.165469	0.878891	0.147622	1.32666	0.165469	0.767325
rs2148088	6	18.312	7006911	0.148617	1.24869	0.167045	0.936774	0.148617	1.20459	0.167045	0.825207
rs879294	6	18.649	7286835	0.147778	1.35168	0.165342	0.85074	0.147778	1.30759	0.165342	0.739173
rs369086	6	19.903	7843874	0.147658	1.3664	0.165525	0.880925	0.147658	1.32231	0.165525	0.769358
rs561325	6	25.46	10866309	0.149629	1.12446	0.164098	0.542826	0.149629	1.08037	0.164098	0.431259
CV2497910	6	27.923	11921499	0.15022	1.0518	0.164318	0.505805	0.15022	1.0077	0.164318	0.394238
rs209816	6	28.244	12059017	0.146624	1.4933	0.162476	0.680346	0.146624	1.4492	0.162476	0.56878
CV11319114	6	29.575	12629047	0.149907	1.09027	0.163591	0.464597	0.149907	1.04618	0.163591	0.353031
rs579240	6	30.822	13467310	0.149336	1.16043	0.16676	0.836793	0.149336	1.11633	0.16676	0.725226
rs860748	6	33.169	14813531	0.147934	1.33255	0.168568	1.15629	0.147934	1.28845	0.168568	1.04472
rs734129	6	34.777	15696990	0.143803	1.83965	0.167123	1.4235	0.143803	1.79555	0.167123	1.31193
rs1013050	6	34.938	15994056	0.148601	1.25056	0.169088	1.14159	0.148601	1.20647	0.169088	1.03002
rs2237172	6	36.779	16709566	0.149163	1.18166	0.16827	1.00433	0.149163	1.13757	0.16827	0.892763
rs1144695	6	37.2	16850744	0.149505	1.1396	0.168121	0.955378	0.149505	1.09551	0.168121	0.843811
rs910043	6	38.433	17565036	0.149629	1.12438	0.167209	0.852319	0.149629	1.08028	0.167209	0.740752
rs1334772	6	40.794	19070745	0.150271	1.04565	0.16756	0.823442	0.150271	1.00155	0.16756	0.711876
rs725316	6	41.555	19921598	0.149919	1.08877	0.16702	0.804667	0.149919	1.04468	0.16702	0.693101
rs2274305	6	47.93	24399182	0.149419	1.15024	0.168234	0.975274	0.149419	1.10614	0.168234	0.863708
rs303016	6	49.585	25247443	0.148353	1.28103	0.170082	1.26512	0.148353	1.23694	0.170082	1.15355
rs451774	6	50.89	28610529	0.1478	1.3489	0.170661	1.37781	0.1478	1.3048	0.170661	1.26625
rs2249459	6	51.278	30994227	0.148	1.32442	0.17131	1.42248	0.148	1.28032	0.17131	1.31091
G707a27	6	52.624	33231068	0.148106	1.31136	0.17256	1.53633	0.148106	1.26726	0.17256	1.42476
rs747694	6	52.75	33783345	0.147838	1.34422	0.170542	1.36213	0.147838	1.30013	0.170542	1.25056
rs7753949	6	54.914	34929249	0.150186	1.056	0.173445	1.41742	0.150186	1.0119	0.173445	1.30585
rs968828	6	55.038	35215468	0.149924	1.08814	0.173256	1.42462	0.149924	1.04405	0.173256	1.31305
rs195429	6	56.694	37401290	0.146475	1.51157	0.166592	1.1047	0.146475	1.46747	0.166592	0.99313
rs909998	6	57.181	38187513	0.156925	0.228753	0.171255	0.528926	0.156925	0.184656	0.171255	0.41736
rs752556	6	60.218	40424848	0.156399	0.293306	0.164117	-0.129036	0.156399	0.249209	0.164117	-0.240602
rs736794	6	61.315	41044688	0.156776	0.246944	0.161297	-0.447201	0.156776	0.202847	0.161297	-0.558768
rs3804278	6	61.773	41352309	0.157293	0.183476	0.162073	-0.421365	0.157293	0.139378	0.162073	-0.532932
rs749657	6	62.506	41546772	0.158757	0.00384697	0.161726	-0.601557	0.158757	-0.0402505	0.161726	-0.713124
rs619572	6	64.563	42364422	0.1603	-0.185561	0.161528	-0.774783	0.1603	-0.229659	0.161528	-0.88635
rs2235833	6	65.452	42894807	0.1605	-0.210161	0.161713	-0.776278	0.1605	-0.254258	0.161713	-0.887845
rs2125738	6	66.219	43374605	0.161542	-0.338132	0.162595	-0.792224	0.161542	-0.382229	0.162595	-0.903791
rs1334600	6	66.679	43696376	0.161215	-0.297934	0.163175	-0.701934	0.161215	-0.342032	0.163175	-0.813501
rs2233437	6	67.611	44275017	0.165192	-0.786248	0.164256	-0.990223	0.165192	-0.830346	0.164256	-1.10179
rs538242	6	72.1	46875710	0.16468	-0.723287	0.167997	-0.566915	0.16468	-0.767385	0.167997	-0.678481
rs2017424	6	72.581	47315819	0.162442	-0.448563	0.16897	-0.247359	0.162442	-0.49266	0.16897	-0.358925
rs243123	6	73.304	48680425	0.164531	-0.70508	0.167979	-0.553908	0.164531	-0.749177	0.167979	-0.665475
rs6935314	6	77.321	53288338	0.168339	-1.17252	0.169005	-0.830707	0.168339	-1.21662	0.169005	-0.942274
rs669254	6	77.485	53396087	0.165522	-0.826762	0.165626	-0.886726	0.165522	-0.870859	0.165626	-0.998293
rs606548	6	77.566	53449515	0.168099	-1.14303	0.167673	-0.939377	0.168099	-1.18712	0.167673	-1.05094
rs625899	6	77.934	54004424	0.167822	-1.10903	0.167387	-0.940229	0.167822	-1.15313	0.167387	-1.0518
rs148109	6	78.224	54806062	0.16865	-1.2107	0.167376	-1.02371	0.16865	-1.25479	0.167376	-1.13528
rs923537	6	81.84	66370402	0.172915	-1.73428	0.162496	-1.93374	0.172915	-1.77837	0.162496	-2.04531
CV211840	6	82.585	67685455	0.170452	-1.43195	0.163978	-1.54124	0.170452	-1.47605	0.163978	-1.6528
rs2639291	6	84.653	71177611	0.169719	-1.34199	0.164776	-1.3889	0.169719	-1.38609	0.164776	-1.50047
rs1619936	6	85.297	71594143	0.169884	-1.3622	0.165402	-1.34294	0.169884	-1.4063	0.165402	-1.45451
rs1342752	6	85.494	71868464	0.171375	-1.5453	0.165215	-1.51	0.171375	-1.5894	0.165215	-1.62156
rs199633	6	85.901	72247989	0.167196	-1.03222	0.161524	-1.46143	0.167196	-1.07632	0.161524	-1.573
rs6453633	6	87.637	73811249	0.168756	-1.22376	0.159508	-1.8173	0.168756	-1.26785	0.159508	-1.92887
rs1490207	6	88.916	77130537	0.162379	-0.440845	0.158099	-1.32287	0.162379	-0.484943	0.158099	-1.43444
rs722715	6	90.909	81293486	0.163124	-0.532287	0.162756	-0.933557	0.163124	-0.576384	0.162756	-1.04512
rs159045	6	92.163	83591185	0.16221	-0.420103	0.16387	-0.731785	0.16221	-0.4642	0.16387	-0.843352
CV3154190	6	92.693	84611100	0.162782	-0.490371	0.162707	-0.90447	0.162782	-0.534469	0.162707	-1.01604
CV9865968	6	95.277	90015563	0.160058	-0.155867	0.163192	-0.585113	0.160058	-0.199965	0.163192	-0.69668
rs1352380	6	100.692	94721685	0.160636	-0.226878	0.157942	-1.16511	0.160636	-0.270976	0.157942	-1.27668
rs197870	6	101.488	95552462	0.161125	-0.286909	0.159542	-1.05452	0.161125	-0.331006	0.159542	-1.16608
rs1222958	6	105.983	102212778	0.15513	0.449041	0.164039	-0.0105024	0.15513	0.404943	0.164039	-0.122069
rs2473164	6	107.315	104707092	0.15233	0.792856	0.164064	0.270633	0.15233	0.748758	0.164064	0.159067
rs1190286	6	107.948	105656516	0.152777	0.737909	0.165094	0.328623	0.152777	0.693812	0.165094	0.217056
rs2793389	6	108.055	105816736	0.151481	0.897077	0.166951	0.642416	0.151481	0.85298	0.166951	0.530849
rs655351	6	112.552	108643129	0.142034	2.05679	0.167011	1.58832	0.142034	2.01269	0.167011	1.47675
rs2153960	6	113.06	109033754	0.141157	2.16451	0.165646	1.5398	0.141157	2.12041	0.165646	1.42824
rs240993	6	115.78	111719284	0.140804	2.20786	0.165702	1.5805	0.140804	2.16376	0.165702	1.46894
rs706905	6	116.07	112090692	0.141143	2.16625	0.165883	1.56485	0.141143	2.12216	0.165883	1.45328
rs997368	6	116.07	112288861	0.138039	2.54729	0.159238	1.21242	0.138039	2.5032	0.159238	1.10085
CV1021541	6	117.769	115389179	0.142991	1.93937	0.164119	1.20537	0.142991	1.89527	0.164119	1.0938
rs443149	6	120.048	121395346	0.1459	1.58222	0.162715	0.776246	0.1459	1.53812	0.162715	0.66468
rs2269579	6	120.398	122136989	0.142877	1.95331	0.161976	1.00346	0.142877	1.90921	0.161976	0.891894
rs1015247	6	124.687	124601090	0.149299	1.16489	0.167935	0.957329	0.149299	1.12079	0.167935	0.845763
rs493706	6	125.15	124867166	0.151372	0.910444	0.162927	0.252818	0.151372	0.866347	0.162927	0.141251
rs2039493	6	125.52	125324173	0.149683	1.11774	0.169053	1.03036	0.149683	1.07364	0.169053	0.918798
CV7861529	6	125.843	125612135	0.148619	1.24843	0.16583	0.815601	0.148619	1.20434	0.16583	0.704034
rs1353197	6	126.039	125756909	0.149438	1.14787	0.169501	1.09937	0.149438	1.10378	0.169501	0.987806
rs1361595	6	128.105	128834721	0.147162	1.42728	0.163649	0.743517	0.147162	1.38318	0.163649	0.631951
rs479187	6	128.214	128972711	0.147579	1.37605	0.169827	1.31677	0.147579	1.33195	0.169827	1.20521
rs2286453	6	130.935	131978368	0.143064	1.93041	0.167471	1.53166	0.143064	1.88631	0.167471	1.4201
rs1029122	6	131.026	132230711	0.142688	1.9765	0.168327	1.65418	0.142688	1.9324	0.168327	1.54261
rs604196	6	131.329	132624605	0.143548	1.87094	0.165685	1.30579	0.143548	1.82684	0.165685	1.19422
rs1000025	6	132.683	134065889	0.146128	1.55422	0.170058	1.48417	0.146128	1.51012	0.170058	1.3726
rs6907633	6	133.446	134339460	0.147293	1.4112	0.170932	1.45523	0.147293	1.36711	0.170932	1.34366
rs1009840	6	134.363	134527255	0.147014	1.44543	0.171409	1.53046	0.147014	1.40133	0.171409	1.41889
rs7756167	6	135.747	135603575	0.143634	1.86036	0.174307	2.1551	0.143634	1.81626	0.174307	2.04353
rs1480642	6	136.803	136480098	0.141336	2.14246	0.175012	2.4539	0.141336	2.09836	0.175012	2.34233
rs703193	6	137.052	136589920	0.141402	2.13439	0.17856	2.80048	0.141402	2.09029	0.17856	2.68891
rs276499	6	138.725	137327874	0.145611	1.61771	0.170085	1.53833	0.145611	1.57362	0.170085	1.42676
rs203136	6	141.61	138586822	0.147157	1.42786	0.166137	0.991624	0.147157	1.38377	0.166137	0.880058
rs736946	6	143.811	139736319	0.153654	0.630315	0.169575	0.687263	0.153654	0.586217	0.169575	0.575696
rs6570507	6	145.565	142660142	0.15234	0.791592	0.163525	0.216023	0.15234	0.747495	0.163525	0.104457
rs9908	6	146.323	143641736	0.153145	0.692801	0.16048	-0.16713	0.153145	0.648704	0.16048	-0.278696
rs4479957	6	147.051	145052500	0.155161	0.445311	0.159883	-0.427084	0.155161	0.401214	0.159883	-0.53865
rs362949	6	147.77	146632924	0.15569	0.380355	0.159366	-0.531164	0.15569	0.336258	0.159366	-0.642731
CV1339301	6	147.897	146853255	0.158711	0.00945409	0.161796	-0.59001	0.158711	-0.0346433	0.161796	-0.701576
rs420430	6	152.505	149766109	0.157302	0.182479	0.161993	-0.430202	0.157302	0.138382	0.161993	-0.541769
rs6936395	6	152.931	150169725	0.159071	-0.0347885	0.163389	-0.467407	0.159071	-0.0788859	0.163389	-0.578973
rs505358	6	154.899	151358839	0.163115	-0.531259	0.165406	-0.669108	0.163115	-0.575357	0.165406	-0.780675
rs756009	6	155.857	151694280	0.161219	-0.298434	0.162868	-0.732884	0.161219	-0.342532	0.162868	-0.844451
CV11556233	6	156.593	151951842	0.160204	-0.173857	0.1602	-0.897461	0.160204	-0.217954	0.1602	-1.00903
rs2763010	6	158.086	152530064	0.159828	-0.127654	0.163812	-0.500515	0.159828	-0.171752	0.163812	-0.612082
rs911191	6	162.76	155183301	0.160698	-0.234481	0.161288	-0.838306	0.160698	-0.278579	0.161288	-0.949873
rs335394	6	163.971	155685996	0.155843	0.361563	0.156389	-0.842634	0.155843	0.317466	0.156389	-0.9542
rs1017643	6	165.491	156825123	0.158327	0.0565574	0.162787	-0.453193	0.158327	0.0124599	0.162787	-0.564759
rs7750371	6	166.197	157521106	0.156646	0.262936	0.162409	-0.323531	0.156646	0.218838	0.162409	-0.435098
rs509648	6	168.95	159560264	0.156948	0.225879	0.161516	-0.442493	0.156948	0.181782	0.161516	-0.554059
rs720694	6	169.496	159813608	0.154079	0.578143	0.150895	-1.21375	0.154079	0.534045	0.150895	-1.32532
rs927450	6	169.836	160091384	0.156415	0.291282	0.15925	-0.614887	0.156415	0.247184	0.15925	-0.726454
CV3115491	6	171.768	161817180	0.152485	0.773738	0.159855	-0.163637	0.152485	0.72964	0.159855	-0.275204
CV2529871	6	172.054	161977853	0.151991	0.83438	0.159653	-0.13466	0.151991	0.790283	0.159653	-0.246227
rs206734	6	176.603	164413245	0.149357	1.15776	0.152483	-0.585982	0.149357	1.11366	0.152483	-0.697549
rs793979	6	176.938	164675864	0.149655	1.1212	0.151317	-0.731642	0.149655	1.07711	0.151317	-0.843208
rs499253	6	178.408	165828224	0.148736	1.23403	0.145275	-1.24141	0.148736	1.18994	0.145275	-1.35298
rs909635	6	181.598	166795628	0.154803	0.489247	0.149817	-1.39316	0.154803	0.44515	0.149817	-1.50473
rs2281144	6	182.352	167001132	0.154779	0.492163	0.151069	-1.26614	0.154779	0.448065	0.151069	-1.3777
rs4710081	6	182.451	167031342	0.154512	0.524917	0.151057	-1.24083	0.154512	0.480819	0.151057	-1.3524
rs2345674	6	182.848	167177414	0.153807	0.611447	0.152011	-1.07573	0.153807	0.56735	0.152011	-1.1873
rs926263	6	185.232	167944804	0.155542	0.39852	0.152863	-1.16355	0.155542	0.354422	0.152863	-1.27511
rs1871423	6	186.029	168401286	0.154766	0.49371	0.154106	-0.962703	0.154766	0.449613	0.154106	-1.07427
CV2455470	6	188.348	169735665	0.15267	0.751043	0.156382	-0.527689	0.15267	0.706946	0.156382	-0.639255
rs748593	6	189.135	170388083	0.154635	0.509819	0.157139	-0.647894	0.154635	0.465722	0.157139	-0.75946
CV71829	7	4.455	1237705	0.159759	-0.119237	0.170486	0.170351	0.159759	-0.163334	0.170486	0.0587845
rs939948	7	5.371	1801138	0.162071	-0.403056	0.170268	-0.081311	0.162071	-0.447153	0.170268	-0.192878
rs7803030	7	8.522	3822528	0.161492	-0.331899	0.171153	0.0644229	0.161492	-0.375996	0.171153	-0.0471437
rs887606	7	13.617	7132391	0.156148	0.324126	0.174172	0.89651	0.156148	0.280028	0.174172	0.784943
CV1220450	7	16.098	7982148	0.158741	0.00576378	0.177445	0.964193	0.158741	-0.0383336	0.177445	0.852626
rs735032	7	16.833	8248798	0.159268	-0.058975	0.177105	0.877893	0.159268	-0.103072	0.177105	0.766327
rs1483205	7	21.838	10835259	0.158384	0.049594	0.17551	0.807133	0.158384	0.0054966	0.17551	0.695566
rs6970169	7	29.135	15355490	0.158492	0.0362821	0.173303	0.57678	0.158492	-0.00781529	0.173303	0.465213
rs956758	7	31.658	17463968	0.159309	-0.063945	0.177359	0.899096	0.159309	-0.108042	0.177359	0.78753
rs7781217	7	32.072	17807112	0.15899	-0.0248027	0.174815	0.677655	0.15899	-0.0689001	0.174815	0.566089
rs1406801	7	36.233	20997396	0.158117	0.0823748	0.176389	0.921131	0.158117	0.0382774	0.176389	0.809564
rs2965404	7	36.85	21493818	0.157867	0.113034	0.170949	0.404718	0.157867	0.068937	0.170949	0.293152
rs4722063	7	37.143	21637820	0.159785	-0.122385	0.174488	0.566033	0.159785	-0.166482	0.174488	0.454467
rs2270108	7	39.087	22604403	0.165376	-0.808767	0.173571	-0.0815429	0.165376	-0.852865	0.173571	-0.19311
rs1581498	7	39.142	22650515	0.164721	-0.728341	0.17151	-0.221433	0.164721	-0.772438	0.17151	-0.332999
rs1053962	7	40.77	24445570	0.165704	-0.849028	0.176267	0.154055	0.165704	-0.893126	0.176267	0.042488
rs757180	7	43.235	27022249	0.166421	-0.937016	0.175109	-0.0324435	0.166421	-0.981114	0.175109	-0.14401
rs39061	7	46.421	28998536	0.171632	-1.57679	0.180177	-0.0466773	0.171632	-1.62088	0.180177	-0.158244
rs1541516	7	50.612	30864814	0.177205	-2.26099	0.186427	0.0206483	0.177205	-2.30509	0.186427	-0.0909183
rs2267739	7	50.641	30879169	0.177219	-2.26266	0.186724	0.0488421	0.177219	-2.30675	0.186724	-0.0627245
rs34162	7	51.823	31470239	0.175635	-2.06818	0.186231	0.157417	0.175635	-2.11228	0.186231	0.0458508
rs2598392	7	53.754	33363114	0.174147	-1.8855	0.184368	0.120128	0.174147	-1.9296	0.184368	0.00856167
rs2251288	7	57.986	37176781	0.175323	-2.02989	0.181086	-0.32348	0.175323	-2.07399	0.181086	-0.435046
rs2329776	7	61.762	40231288	0.174326	-1.90758	0.180387	-0.293976	0.174326	-1.95167	0.180387	-0.405543
CV335336	7	61.893	40375095	0.175662	-2.07154	0.180586	-0.407054	0.175662	-2.11564	0.180586	-0.51862
rs2268572	7	65.751	43935331	0.171286	-1.53435	0.179439	-0.0857101	0.171286	-1.57844	0.179439	-0.197277
rs1486169	7	68.747	45971523	0.168618	-1.20673	0.178354	0.0718276	0.168618	-1.25083	0.178354	-0.039739
rs1554494	7	70.374	47868969	0.167185	-1.0308	0.176383	0.0183457	0.167185	-1.0749	0.176383	-0.0932209
rs2010269	7	73.152	50864712	0.165487	-0.822442	0.178144	0.362412	0.165487	-0.866539	0.178144	0.250846
rs1220777	7	76.064	54473472	0.165394	-0.811002	0.175896	0.147961	0.165394	-0.8551	0.175896	0.0363947
rs812337	7	78.694	63186274	0.164262	-0.671973	0.173076	-0.0198859	0.164262	-0.71607	0.173076	-0.131453
rs1796084	7	83.079	70060673	0.16648	-0.944361	0.167563	-0.789289	0.16648	-0.988459	0.167563	-0.900856
rs4719130	7	83.373	70378778	0.16613	-0.9013	0.166137	-0.896227	0.16613	-0.945397	0.166137	-1.00779
CV1251815	7	83.659	70550645	0.165303	-0.799828	0.166711	-0.756934	0.165303	-0.843925	0.166711	-0.868501
rs3898649	7	87.53	75158981	0.157139	0.202467	0.157238	-0.887147	0.157139	0.158369	0.157238	-0.998714
rs1044483	7	87.617	75271904	0.163959	-0.634761	0.162075	-1.08442	0.163959	-0.678858	0.162075	-1.19599
rs798318	7	89.438	77496921	0.16361	-0.591921	0.160455	-1.21094	0.16361	-0.636019	0.160455	-1.32251
rs985895	7	90.193	77693947	0.160705	-0.235318	0.15707	-1.25869	0.160705	-0.279416	0.15707	-1.37025
CV2790012	7	91.228	78322294	0.160207	-0.17426	0.160095	-0.908214	0.160207	-0.218357	0.160095	-1.01978
CV9535629	7	92.695	79716600	0.160079	-0.158464	0.161248	-0.7807	0.160079	-0.202561	0.161248	-0.892266
rs2237547	7	99.047	85960066	0.162948	-0.510666	0.157896	-1.39972	0.162948	-0.554763	0.157896	-1.51129
CV11846556	7	101.991	90370265	0.162317	-0.433193	0.158677	-1.25914	0.162317	-0.47729	0.158677	-1.37071
rs42511	7	103.477	92436908	0.161199	-0.296021	0.159951	-1.02122	0.161199	-0.340118	0.159951	-1.13279
rs6946441	7	108.728	98107727	0.154205	0.562661	0.159258	-0.394199	0.154205	0.518563	0.159258	-0.505766
rs4563816	7	108.944	98316857	0.154016	0.585851	0.158122	-0.488433	0.154016	0.541754	0.158122	-0.6
rs7792178	7	109.101	98469383	0.154081	0.577803	0.157271	-0.579643	0.154081	0.533705	0.157271	-0.69121
rs883403	7	109.297	98659375	0.156071	0.333551	0.155753	-0.928695	0.156071	0.289454	0.155753	-1.04026
rs3808013	7	112.893	103358733	0.153614	0.635146	0.164354	0.171639	0.153614	0.591049	0.164354	0.0600723
rs2697025	7	114.41	104667683	0.152593	0.760473	0.166566	0.493321	0.152593	0.716376	0.166566	0.381754
rs684660	7	115.005	104940892	0.1534	0.661484	0.167803	0.536254	0.1534	0.617387	0.167803	0.424688
rs7781623	7	115.736	105335682	0.15334	0.668887	0.169342	0.695356	0.15334	0.62479	0.169342	0.583789
rs1024401	7	117.029	106702386	0.156992	0.22049	0.171204	0.517229	0.156992	0.176393	0.171204	0.405662
rs2286251	7	118.39	107263408	0.159713	-0.113554	0.173926	0.517268	0.159713	-0.157651	0.173926	0.405701
rs2396160	7	118.957	109030888	0.159719	-0.114322	0.176401	0.762961	0.159719	-0.158419	0.176401	0.651395
CV2541909	7	120.279	111033571	0.159546	-0.0930752	0.177083	0.847985	0.159546	-0.137173	0.177083	0.736418
rs994997	7	123.6	116607453	0.153876	0.602988	0.177412	1.44499	0.153876	0.55889	0.177412	1.33342
rs1523802	7	123.888	117973584	0.159297	-0.0624685	0.181349	1.29731	0.159297	-0.106566	0.181349	1.18574
rs2190183	7	124.214	119416804	0.158385	0.0494639	0.181775	1.43045	0.158385	0.00536645	0.181775	1.31888
rs2141360	7	124.668	120614676	0.157842	0.11613	0.181151	1.42236	0.157842	0.0720323	0.181151	1.3108
rs1994765	7	130.01	128026943	0.155862	0.359178	0.171269	0.636049	0.155862	0.315081	0.171269	0.524483
rs867704	7	130.887	129244322	0.159873	-0.133218	0.17588	0.695762	0.159873	-0.177315	0.17588	0.584195
rs7803075	7	133.424	130158317	0.159804	-0.124761	0.172989	0.414933	0.159804	-0.168859	0.172989	0.303366
rs1450881	7	136.519	131248785	0.162398	-0.443127	0.1768	0.536159	0.162398	-0.487225	0.1768	0.424592
CV2886729	7	138.752	132982552	0.161894	-0.38135	0.178937	0.798874	0.161894	-0.425447	0.178937	0.687308
rs270893	7	142.778	136783975	0.153173	0.689285	0.185155	2.28538	0.153173	0.645187	0.185155	2.17381
rs1345918	7	143.001	136839617	0.157823	0.118444	0.183492	1.65723	0.157823	0.0743469	0.183492	1.54566
rs6467843	7	147.739	138484922	0.1539	0.600076	0.177163	1.41779	0.1539	0.555979	0.177163	1.30622
rs13760	7	148.427	139131446	0.153723	0.621767	0.175807	1.30042	0.153723	0.577669	0.175807	1.18885
rs269241	7	149.037	139703678	0.154189	0.564657	0.174765	1.15049	0.154189	0.52056	0.174765	1.03892
rs1985729	7	150.762	141102082	0.156829	0.240464	0.172195	0.632028	0.156829	0.196367	0.172195	0.520461
rs2710084	7	157.513	147047484	0.169164	-1.27381	0.18138	0.318546	0.169164	-1.31791	0.18138	0.206979
CV2634197	7	159.398	147724388	0.161539	-0.337691	0.168296	-0.224593	0.161539	-0.381788	0.168296	-0.336159
CV1880985	7	160.479	148112446	0.160882	-0.257105	0.166411	-0.346855	0.160882	-0.301202	0.166411	-0.458422
rs7791496	7	160.877	148255415	0.160548	-0.21609	0.165259	-0.428259	0.160548	-0.260187	0.165259	-0.539826
rs975018	7	161.359	148896060	0.167616	-1.08383	0.175685	-0.0941403	0.167616	-1.12793	0.175685	-0.205707
rs764800	7	164.06	150646203	0.160768	-0.243084	0.164198	-0.555685	0.160768	-0.287182	0.164198	-0.667252
rs6464167	7	164.947	150829699	0.1617	-0.357436	0.16449	-0.619374	0.1617	-0.401533	0.16449	-0.730941
rs3735156	7	166.281	151340809	0.161922	-0.384758	0.163463	-0.743647	0.161922	-0.428855	0.163463	-0.855213
rs1861141	7	173.141	153452185	0.16543	-0.815466	0.162552	-1.18344	0.16543	-0.859563	0.162552	-1.295
CV1940601	7	173.301	153512965	0.165835	-0.865114	0.162344	-1.24434	0.165835	-0.909211	0.162344	-1.35591
rs6947471	7	173.982	153773215	0.165745	-0.85408	0.16238	-1.23181	0.165745	-0.898178	0.16238	-1.34338
rs1638746	7	184.225	156984178	0.162828	-0.496009	0.1643	-0.750589	0.162828	-0.540106	0.1643	-0.862155
rs1062610	7	185.674	158238030	0.162217	-0.420987	0.164356	-0.684127	0.162217	-0.465084	0.164356	-0.795694
rs6995760	8	1.702	1568633	0.167396	-1.05677	0.167024	-0.934027	0.167396	-1.10087	0.167024	-1.04559
rs1043223	8	2.825	1940630	0.169037	-1.25818	0.164253	-1.37304	0.169037	-1.30228	0.164253	-1.4846
rs1455640	8	3.778	2306617	0.169891	-1.36311	0.168089	-1.07637	0.169891	-1.40721	0.168089	-1.18794
rs2045638	8	5.23	2963312	0.167658	-1.0889	0.16562	-1.09979	0.167658	-1.133	0.16562	-1.21136
rs2442496	8	14.786	6314682	0.163744	-0.608467	0.165546	-0.717683	0.163744	-0.652564	0.165546	-0.829249
rs1562714	8	14.999	6405655	0.16838	-1.17755	0.164557	-1.27741	0.16838	-1.22165	0.164557	-1.38898
rs2911977	8	15.702	6572054	0.167962	-1.12626	0.163429	-1.34806	0.167962	-1.17036	0.163429	-1.45962
CV1825634	8	16.123	6740939	0.164158	-0.659206	0.167164	-0.597862	0.164158	-0.703304	0.167164	-0.709429
rs922053	8	19.282	9287756	0.165017	-0.764725	0.163414	-1.05652	0.165017	-0.808822	0.163414	-1.16808
CV11588431	8	22.159	11606730	0.162159	-0.413892	0.162467	-0.86638	0.162159	-0.457989	0.162467	-0.977946
CV514951	8	23.553	12730715	0.162118	-0.40886	0.162495	-0.859554	0.162118	-0.452958	0.162495	-0.971121
rs2410025	8	25.123	12983941	0.159852	-0.130615	0.160516	-0.830964	0.159852	-0.174712	0.160516	-0.94253
rs1018054	8	26.31	15397574	0.159663	-0.107434	0.160872	-0.776691	0.159663	-0.151531	0.160872	-0.888258
rs958697	8	27.172	16134664	0.160138	-0.165792	0.162736	-0.638517	0.160138	-0.209889	0.162736	-0.750084
rs2904674	8	28.878	17073699	0.160013	-0.150371	0.163933	-0.506944	0.160013	-0.194468	0.163933	-0.618511
rs2517263	8	29.555	17446016	0.161819	-0.372076	0.165103	-0.570225	0.161819	-0.416173	0.165103	-0.681792
CV2441943	8	30.225	17814938	0.155763	0.371362	0.16003	-0.472416	0.155763	0.327265	0.16003	-0.583983
rs3850751	8	30.705	18079437	0.161611	-0.34652	0.166077	-0.452531	0.161611	-0.390617	0.166077	-0.564097
CV2870211	8	33.076	19384328	0.16144	-0.325524	0.166598	-0.383754	0.16144	-0.369622	0.166598	-0.495321
rs6986805	8	33.153	19426799	0.161949	-0.388099	0.168513	-0.243858	0.161949	-0.432197	0.168513	-0.355425
rs4427168	8	38.482	21953426	0.166236	-0.914303	0.164955	-1.02447	0.166236	-0.9584	0.164955	-1.13604
CV11862562	8	41.256	23206790	0.165728	-0.852044	0.164434	-1.02579	0.165728	-0.896141	0.164434	-1.13736
rs998559	8	42.318	24024134	0.167052	-1.01459	0.164216	-1.17926	0.167052	-1.05868	0.164216	-1.29083
rs4871930	8	43.214	24713323	0.166219	-0.912289	0.164667	-1.05141	0.166219	-0.956387	0.164667	-1.16298
rs4732640	8	47.848	28234548	0.161726	-0.360728	0.162529	-0.817173	0.161726	-0.404825	0.162529	-0.92874
rs876058	8	49.292	29047343	0.159876	-0.133611	0.16136	-0.749345	0.159876	-0.177708	0.16136	-0.860911
CV444094	8	50.129	29518674	0.159551	-0.0936462	0.15901	-0.950819	0.159551	-0.137744	0.15901	-1.06239
rs2938204	8	51.378	30188474	0.159363	-0.070538	0.160753	-0.758611	0.159363	-0.114635	0.160753	-0.870177
rs1462906	8	53.028	31954260	0.160745	-0.240212	0.161742	-0.797752	0.160745	-0.284309	0.161742	-0.909319
rs873893	8	54.563	35384017	0.155566	0.395575	0.157305	-0.723909	0.155566	0.351477	0.157305	-0.835476
CV9317986	8	58.232	40031179	0.162048	-0.40026	0.160526	-1.04845	0.162048	-0.444357	0.160526	-1.16001
rs7835812	8	60.411	41565051	0.162141	-0.411635	0.162032	-0.907846	0.162141	-0.455732	0.162032	-1.01941
rs2294097	8	60.96	42165262	0.162582	-0.465769	0.16323	-0.832549	0.162582	-0.509867	0.16323	-0.944116
rs7819806	8	62.067	48123369	0.167179	-1.03012	0.167068	-0.908016	0.167179	-1.07422	0.167068	-1.01958
rs2047304	8	62.89	50594942	0.165833	-0.864925	0.165412	-0.938948	0.165833	-0.909022	0.165412	-1.05052
rs2170373	8	62.911	51397437	0.167058	-1.01529	0.166325	-0.969987	0.167058	-1.05938	0.166325	-1.08155
CV2070643	8	65.531	53339847	0.16428	-0.674287	0.162572	-1.067	0.16428	-0.718385	0.162572	-1.17857
rs2128819	8	67.402	54856922	0.161898	-0.381778	0.162534	-0.833686	0.161898	-0.425876	0.162534	-0.945253
rs6473899	8	67.411	54962793	0.165426	-0.814894	0.162148	-1.22317	0.165426	-0.858991	0.162148	-1.33473
CV2826252	8	70.622	59028766	0.165074	-0.771691	0.166526	-0.752552	0.165074	-0.815788	0.166526	-0.864118
CV3036480	8	71.74	60035753	0.164384	-0.686937	0.163515	-0.983412	0.164384	-0.731034	0.163515	-1.09498
rs472799	8	72.364	60930122	0.166651	-0.965289	0.162383	-1.32165	0.166651	-1.00939	0.162383	-1.43322
rs1017861	8	73.302	61668674	0.168425	-1.18305	0.163679	-1.36923	0.168425	-1.22714	0.163679	-1.4808
rs7840370	8	74.773	62484434	0.171712	-1.58665	0.164006	-1.66387	0.171712	-1.63075	0.164006	-1.77544
rs3176921	8	76.972	67141340	0.176842	-2.21635	0.161513	-2.42225	0.176842	-2.26045	0.161513	-2.53381
rs7837952	8	77.638	68396654	0.176494	-2.17364	0.160424	-2.496	0.176494	-2.21774	0.160424	-2.60757
rs2553664	8	77.892	68706992	0.176816	-2.21321	0.160521	-2.51847	0.176816	-2.2573	0.160521	-2.63004
rs2030742	8	78.312	69178307	0.176786	-2.20958	0.160899	-2.47788	0.176786	-2.25368	0.160899	-2.58945
rs7817788	8	79.152	69739027	0.176957	-2.23049	0.159933	-2.59095	0.176957	-2.27459	0.159933	-2.70252
rs6472514	8	81.805	71245447	0.176397	-2.16176	0.159108	-2.61734	0.176397	-2.20585	0.159108	-2.72891
rs2451034	8	86.127	73529684	0.173085	-1.75517	0.161173	-2.08229	0.173085	-1.79927	0.161173	-2.19385
rs1564531	8	87.506	74749936	0.170444	-1.43101	0.162533	-1.68428	0.170444	-1.47511	0.162533	-1.79585
CV11849977	8	89.211	77703907	0.169389	-1.30148	0.163449	-1.48814	0.169389	-1.34558	0.163449	-1.59971
CV1941216	8	92.88	82493349	0.165768	-0.856947	0.16224	-1.24812	0.165768	-0.901045	0.16224	-1.35969
rs731956	8	93.842	84914263	0.164868	-0.7464	0.16386	-0.997287	0.164868	-0.790498	0.16386	-1.10885
rs7011137	8	94.218	85834762	0.164814	-0.739761	0.163276	-1.05006	0.164814	-0.783858	0.163276	-1.16162
rs1033348	8	96.95	91420752	0.157326	0.179515	0.164889	-0.14442	0.157326	0.135417	0.164889	-0.255987
rs279969	8	98.388	94018148	0.160411	-0.199214	0.164462	-0.493874	0.160411	-0.243311	0.164462	-0.605441
rs2016529	8	102.156	97534696	0.156066	0.334143	0.165708	0.0624675	0.156066	0.290045	0.165708	-0.0490991
rs2853275	8	102.732	97965602	0.152987	0.712206	0.164128	0.211605	0.152987	0.668108	0.164128	0.100038
CV2177071	8	108.638	102627099	0.15059	1.00646	0.1692	0.954848	0.15059	0.962362	0.1692	0.843281
rs473498	8	109.046	102834131	0.153319	0.671419	0.170232	0.785919	0.153319	0.627322	0.170232	0.674352
rs1031402	8	114.11	109046171	0.156067	0.33409	0.171115	0.600409	0.156067	0.289993	0.171115	0.488842
rs2703384	8	115.003	110556642	0.157336	0.178198	0.168819	0.245628	0.157336	0.134101	0.168819	0.134061
rs719432	8	117.824	117065353	0.157318	0.180426	0.166624	0.0289951	0.157318	0.136329	0.166624	-0.0825715
rs7007554	8	120.783	120898541	0.158968	-0.0220852	0.167457	-0.0522732	0.158968	-0.0661826	0.167457	-0.16384
rs7005391	8	121.32	121377350	0.160839	-0.251733	0.166605	-0.323215	0.160839	-0.29583	0.166605	-0.434782
rs7845391	8	121.646	121667530	0.155788	0.368328	0.163954	-0.0843735	0.155788	0.32423	0.163954	-0.19594
CV11592438	8	129.316	126229235	0.154402	0.538509	0.164775	0.135207	0.154402	0.494411	0.164775	0.0236399
rs2124036	8	129.876	126604723	0.158117	0.0823741	0.166546	-0.0582554	0.158117	0.0382767	0.166546	-0.169822
rs2302793	8	137.513	129065286	0.159348	-0.0687796	0.167736	-0.0624135	0.159348	-0.112877	0.167736	-0.17398
rs6470726	8	139.012	130339617	0.159262	-0.0581875	0.167747	-0.0527184	0.159262	-0.102285	0.167747	-0.164285
rs4527833	8	139.586	130718233	0.159307	-0.0637082	0.167736	-0.058238	0.159307	-0.107806	0.167736	-0.169805
CV11592441	8	140.849	131878545	0.159139	-0.0431487	0.167684	-0.0467913	0.159139	-0.0872461	0.167684	-0.158358
CV1668259	8	143.002	133311833	0.158041	0.0916703	0.16917	0.21035	0.158041	0.0475728	0.16917	0.0987836
rs4736600	8	143.372	133672609	0.15799	0.0979738	0.169018	0.200341	0.15799	0.0538763	0.169018	0.0887741
CV365088	8	148.598	136569857	0.159718	-0.114153	0.167846	-0.0882349	0.159718	-0.158251	0.167846	-0.199801
rs869061	8	148.955	137286850	0.152162	0.813497	0.165618	0.442016	0.152162	0.769399	0.165618	0.33045
rs1979813	8	150.198	137801006	0.160319	-0.188004	0.168901	-0.0430606	0.160319	-0.232101	0.168901	-0.154627
rs885725	8	156.306	140641909	0.162383	-0.441346	0.167317	-0.406053	0.162383	-0.485443	0.167317	-0.51762
CV1681296	8	156.775	140816217	0.163066	-0.525132	0.167741	-0.4318	0.163066	-0.56923	0.167741	-0.543366
CV375620	8	163.807	144182611	0.161978	-0.391647	0.168672	-0.230945	0.161978	-0.435744	0.168672	-0.342512
CV401132	8	164.725	144976682	0.160215	-0.175247	0.168774	-0.0453896	0.160215	-0.219344	0.168774	-0.156956
rs913700	9	0	460086	0.16238	-0.440946	0.1693	-0.208427	0.16238	-0.485044	0.1693	-0.319994
rs7030652	9	4.372	2118808	0.163842	-0.620479	0.169385	-0.345475	0.163842	-0.664576	0.169385	-0.457041
rs7865808	9	6.623	2903620	0.164217	-0.666478	0.171255	-0.196613	0.164217	-0.710576	0.171255	-0.30818
rs2986676	9	7.212	3317260	0.163282	-0.551655	0.16808	-0.419529	0.163282	-0.595752	0.16808	-0.531096
rs3758244	9	11.424	4669304	0.163732	-0.606955	0.171331	-0.140872	0.163732	-0.651052	0.171331	-0.252439
rs378117	9	11.703	4732323	0.163611	-0.592089	0.171769	-0.0852565	0.163611	-0.636187	0.171769	-0.196823
CV33383	9	13.237	5834824	0.162891	-0.503697	0.17157	-0.0334095	0.162891	-0.547795	0.17157	-0.144976
rs1500318	9	18.432	8351445	0.163489	-0.577149	0.16851	-0.397415	0.163489	-0.621246	0.16851	-0.508982
rs723145	9	19.521	8857519	0.163582	-0.588488	0.171087	-0.150148	0.163582	-0.632586	0.171087	-0.261715
rs324498	9	19.933	9049545	0.160255	-0.180074	0.168618	-0.064847	0.160255	-0.224172	0.168618	-0.176414
rs725741	9	27.055	13346342	0.150358	1.03492	0.160054	0.0677659	0.150358	0.990819	0.160054	-0.0438007
rs1590404	9	27.561	13687152	0.158419	0.0452929	0.170989	0.353766	0.158419	0.00119546	0.170989	0.2422
rs2382466	9	29.145	14292934	0.162193	-0.418012	0.172836	0.16204	0.162193	-0.46211	0.172836	0.050473
rs1328296	9	33.499	16036292	0.16326	-0.548959	0.16944	-0.282052	0.16326	-0.593057	0.16944	-0.393618
rs7035049	9	34.817	16403779	0.161707	-0.358385	0.16907	-0.164349	0.161707	-0.402482	0.16907	-0.275915
rs2754345	9	36.117	17496782	0.16591	-0.874372	0.166351	-0.853116	0.16591	-0.918469	0.166351	-0.964683
CV3178532	9	38.879	18932755	0.1681	-1.1432	0.162677	-1.43662	0.1681	-1.18729	0.162677	-1.54819
rs897705	9	41.248	20241120	0.16546	-0.8191	0.158746	-1.56506	0.16546	-0.863197	0.158746	-1.67662
rs4478653	9	42.863	21843221	0.167131	-1.02417	0.162202	-1.38745	0.167131	-1.06827	0.162202	-1.49902
rs1333042	9	43.441	22093813	0.167509	-1.07058	0.163408	-1.30499	0.167509	-1.11468	0.163408	-1.41655
rs736723	9	43.539	22205296	0.167555	-1.07629	0.162273	-1.42257	0.167555	-1.12038	0.162273	-1.53414
rs637039	9	48.112	25931211	0.164213	-0.666058	0.160291	-1.28733	0.164213	-0.710155	0.160291	-1.39889
rs439314	9	48.813	26369840	0.163785	-0.613423	0.160122	-1.2615	0.163785	-0.65752	0.160122	-1.37307
rs1414029	9	53.443	29806465	0.160503	-0.210583	0.159211	-1.02564	0.160503	-0.25468	0.159211	-1.13721
rs1412627	9	53.79	30276994	0.166063	-0.893065	0.163429	-1.15903	0.166063	-0.937163	0.163429	-1.2706
CV1754253	9	53.931	30541206	0.157831	0.117434	0.158224	-0.857891	0.157831	0.073337	0.158224	-0.969457
rs706118	9	55.42	33246179	0.158429	0.0441004	0.159742	-0.766288	0.158429	2.97614e-06	0.159742	-0.877855
rs4350056	9	56.928	34559699	0.157846	0.115619	0.162645	-0.419501	0.157846	0.0715217	0.162645	-0.531067
rs6476611	9	59.32	37027959	0.159913	-0.138166	0.166775	-0.214187	0.159913	-0.182263	0.166775	-0.325754
rs1887455	9	59.689	37478725	0.158785	0.000348829	0.166531	-0.126234	0.158785	-0.0437486	0.166531	-0.2378
CV240813	9	65.154	66625131	0.156232	0.313819	0.170938	0.566359	0.156232	0.269721	0.170938	0.454792
rs756326	9	65.537	67019965	0.158123	0.0816507	0.169249	0.210137	0.158123	0.0375533	0.169249	0.09857
CV3197897	9	66.388	67735822	0.157241	0.189899	0.169081	0.28111	0.157241	0.145802	0.169081	0.169544
CV2871713	9	66.793	68170524	0.154039	0.583072	0.167509	0.44341	0.154039	0.538975	0.167509	0.331843
rs894823	9	74.558	75535648	0.158351	0.0536495	0.164966	-0.23878	0.158351	0.00955208	0.164966	-0.350347
rs1410551	9	75.04	75901398	0.156848	0.238163	0.162783	-0.306392	0.156848	0.194066	0.162783	-0.417959
rs951577	9	80.475	80497228	0.153618	0.634642	0.164418	0.177659	0.153618	0.590545	0.164418	0.0660922
rs1347858	9	82.956	82630452	0.154366	0.542905	0.163897	0.0514648	0.154366	0.498808	0.163897	-0.0601018
CV3162018	9	84.06	83670615	0.154436	0.534297	0.165484	0.202354	0.154436	0.4902	0.165484	0.0907877
rs7865836	9	84.975	84136953	0.153716	0.62265	0.165773	0.302697	0.153716	0.578553	0.165773	0.191131
rs753790	9	94.667	89140090	0.153719	0.622238	0.166464	0.371198	0.153719	0.578141	0.166464	0.259631
rs774227	9	95.059	89535350	0.154354	0.544311	0.166866	0.348027	0.154354	0.500214	0.166866	0.236461
rs2031262	9	95.888	90511777	0.154141	0.570494	0.163731	0.0573129	0.154141	0.526396	0.163731	-0.0542537
rs2026399	9	97.896	93042140	0.155733	0.375051	0.166917	0.215929	0.155733	0.330954	0.166917	0.104362
rs6477733	9	99.567	95004901	0.157886	0.110745	0.168077	0.117031	0.157886	0.0666476	0.168077	0.00546437
rs3747496	9	99.943	95467183	0.1578	0.121308	0.168848	0.202325	0.1578	0.077211	0.168848	0.0907583
rs2401635	9	100.233	95823870	0.157898	0.10923	0.170106	0.317775	0.157898	0.0651328	0.170106	0.206208
rs337551	9	101.43	96838839	0.156021	0.339643	0.169614	0.455529	0.156021	0.295546	0.169614	0.343962
rs1417999	9	104.09	99490515	0.154031	0.584043	0.170502	0.741976	0.154031	0.539946	0.170502	0.630409
rs1449662	9	104.786	100250928	0.153534	0.645058	0.170889	0.829932	0.153534	0.60096	0.170889	0.718365
rs1510283	9	109.404	105075788	0.155363	0.420533	0.169291	0.488985	0.155363	0.376435	0.169291	0.377418
CV2759372	9	113.687	108073198	0.155381	0.418252	0.171028	0.659951	0.155381	0.374154	0.171028	0.548385
rs1571260	9	113.825	108155576	0.154887	0.478967	0.170883	0.694725	0.154887	0.43487	0.170883	0.583158
rs1999598	9	114.496	108623276	0.156258	0.31064	0.169751	0.445683	0.156258	0.266542	0.169751	0.334116
rs3780528	9	115.066	109047115	0.157133	0.203126	0.168156	0.199834	0.157133	0.159029	0.168156	0.0882675
rs1864357	9	116.546	110192581	0.16737	-1.05361	0.169751	-0.660105	0.16737	-1.09771	0.169751	-0.771672
rs3789882	9	121.484	113045744	0.16125	-0.302241	0.162835	-0.739228	0.16125	-0.346338	0.162835	-0.850795
CV1459509	9	123.598	115067685	0.161796	-0.369339	0.16103	-0.973313	0.161796	-0.413436	0.16103	-1.08488
rs1544610	9	127.814	118294717	0.165298	-0.79919	0.161404	-1.28445	0.165298	-0.843287	0.161404	-1.39602
rs887807	9	127.913	118426842	0.165074	-0.77166	0.161649	-1.23778	0.165074	-0.815758	0.161649	-1.34935
CV2783663	9	128.262	119086186	0.164213	-0.665978	0.162632	-1.05428	0.164213	-0.710076	0.162632	-1.16585
rs603315	9	128.461	119719745	0.163581	-0.588368	0.163389	-0.91609	0.163581	-0.632466	0.163389	-1.02766
rs70156	9	129.352	120800552	0.161436	-0.325105	0.164246	-0.61736	0.161436	-0.369203	0.164246	-0.728926
rs4240425	9	135.741	126211825	0.148447	1.26958	0.164974	0.747553	0.148447	1.22548	0.164974	0.635986
rs9031	9	136.461	127055937	0.146345	1.52757	0.162865	0.74687	0.146345	1.48347	0.162865	0.635303
rs590086	9	140.099	128619704	0.14863	1.24709	0.163266	0.559415	0.14863	1.20299	0.163266	0.447849
rs2304808	9	140.368	128786066	0.147993	1.32522	0.16325	0.621097	0.147993	1.28112	0.16325	0.50953
rs4740359	9	140.52	128871264	0.148264	1.29198	0.164452	0.713821	0.148264	1.24788	0.164452	0.602254
rs4962218	9	145.646	130983888	0.149948	1.08521	0.162894	0.391198	0.149948	1.04112	0.162894	0.279631
rs615667	9	146.214	131139530	0.149296	1.16526	0.160502	0.218042	0.149296	1.12116	0.160502	0.106475
rs2028002	9	147.078	131579298	0.150451	1.02347	0.162901	0.341807	0.150451	0.979371	0.162901	0.23024
rs875444	9	151.293	132734629	0.146982	1.4494	0.162345	0.63175	0.146982	1.4053	0.162345	0.520183
CV2002356	9	151.915	132846038	0.144577	1.7446	0.161327	0.769739	0.144577	1.7005	0.161327	0.658172
rs7864699	9	153.688	133163696	0.141411	2.13327	0.152607	0.217076	0.141411	2.08917	0.152607	0.10551
rs2298246	9	156.008	133579132	0.146451	1.51459	0.161329	0.583516	0.146451	1.4705	0.161329	0.471949
CV291906	9	158.878	134858963	0.14851	1.26179	0.167367	0.979408	0.14851	1.21769	0.167367	0.867842
rs2297537	9	158.952	134921767	0.1487	1.23852	0.167656	0.989259	0.1487	1.19442	0.167656	0.877692
rs7851870	9	159.44	135334644	0.147939	1.33192	0.169116	1.21028	0.147939	1.28782	0.169116	1.09871
rs4427247	9	160.312	136072562	0.149381	1.15481	0.1679	0.94572	0.149381	1.11072	0.1679	0.834153
rs1476129	10	1.18	219520	0.168417	-1.18208	0.175332	-0.208902	0.168417	-1.22618	0.175332	-0.320469
rs4881331	10	1.45	471451	0.166504	-0.947287	0.173759	-0.175148	0.166504	-0.991384	0.173759	-0.286714
rs1013504	10	1.946	906816	0.164897	-0.749951	0.173496	-0.0413544	0.164897	-0.794048	0.173496	-0.152921
CV2736410	10	2.27	1191287	0.166594	-0.958256	0.172875	-0.271936	0.166594	-1.00235	0.172875	-0.383503
rs1041595	10	5.332	2138223	0.166873	-0.992578	0.174786	-0.109653	0.166873	-1.03667	0.174786	-0.22122
rs728939	10	11.536	3285092	0.169331	-1.29434	0.176782	-0.155572	0.169331	-1.33843	0.176782	-0.267139
rs2279419	10	12.78	3756761	0.169584	-1.32541	0.17777	-0.0824574	0.169584	-1.36951	0.17777	-0.194024
rs2025163	10	14.09	4253104	0.170105	-1.38933	0.178777	-0.0340329	0.170105	-1.43342	0.178777	-0.1456
rs1413781	10	16.322	5200670	0.170294	-1.41252	0.179687	0.0376751	0.170294	-1.45661	0.179687	-0.0738916
rs725207	10	19.039	6399159	0.173718	-1.83291	0.175323	-0.737343	0.173718	-1.87701	0.175323	-0.84891
rs1969825	10	21.008	7225326	0.173931	-1.85902	0.174231	-0.867139	0.173931	-1.90312	0.174231	-0.978705
rs729333	10	24.93	8891864	0.172533	-1.68737	0.174445	-0.706753	0.172533	-1.73147	0.174445	-0.81832
rs1414086	10	25.671	9424673	0.173244	-1.77471	0.173003	-0.920976	0.173244	-1.8188	0.173003	-1.03254
rs957929	10	26.898	10078593	0.17325	-1.77546	0.170398	-1.18078	0.17325	-1.81956	0.170398	-1.29234
rs867764	10	30.989	12758868	0.17165	-1.57899	0.169119	-1.14886	0.17165	-1.62309	0.169119	-1.26043
rs2039014	10	36.342	14819085	0.167978	-1.12822	0.164284	-1.26459	0.167978	-1.17232	0.164284	-1.37616
rs1326207	10	36.427	15170911	0.171473	-1.5573	0.167345	-1.30773	0.171473	-1.6014	0.167345	-1.4193
rs2296511	10	37.434	15562824	0.170844	-1.48002	0.16814	-1.166	0.170844	-1.52412	0.16814	-1.27757
rs1473360	10	37.745	15679786	0.172053	-1.6285	0.16792	-1.30829	0.172053	-1.6726	0.16792	-1.41986
rs7085750	10	41.787	17369050	0.171986	-1.62022	0.167866	-1.30696	0.171986	-1.66432	0.167866	-1.41853
rs7079790	10	45.685	21300969	0.172419	-1.67344	0.163058	-1.82849	0.172419	-1.71754	0.163058	-1.94006
rs495338	10	49.388	25624493	0.173437	-1.79844	0.166613	-1.57611	0.173437	-1.84254	0.166613	-1.68767
rs3893253	10	50.04	26514922	0.173622	-1.82109	0.166944	-1.56146	0.173622	-1.86519	0.166944	-1.67303
rs703009	10	50.921	26893829	0.170307	-1.41419	0.166404	-1.28542	0.170307	-1.45829	0.166404	-1.39699
rs675558	10	53.655	28972312	0.169787	-1.35031	0.170218	-0.85409	0.169787	-1.3944	0.170218	-0.965657
rs639299	10	57.774	30612063	0.161674	-0.354275	0.165302	-0.536006	0.161674	-0.398372	0.165302	-0.647573
rs928620	10	58.167	30731460	0.164756	-0.732703	0.173107	-0.0660936	0.164756	-0.7768	0.173107	-0.17766
rs220073	10	59.94	31812209	0.163355	-0.560631	0.167466	-0.487945	0.163355	-0.604728	0.167466	-0.599512
rs2153875	10	60.358	33194573	0.163905	-0.628208	0.167157	-0.57346	0.163905	-0.672306	0.167157	-0.685027
rs2776937	10	60.522	33610195	0.160476	-0.207281	0.166817	-0.26607	0.160476	-0.251378	0.166817	-0.377637
rs744372	10	62.33	36102630	0.156566	0.272814	0.166819	0.123253	0.156566	0.228717	0.166819	0.0116864
rs914700	10	65.591	44751709	0.155436	0.411456	0.166254	0.179442	0.155436	0.367359	0.166254	0.0678752
CV11659453	10	65.717	44931018	0.153925	0.597014	0.169107	0.613688	0.153925	0.552917	0.169107	0.502121
rs716709	10	67.884	48015656	0.153075	0.701363	0.168166	0.604615	0.153075	0.657266	0.168166	0.493048
rs1917805	10	69.343	50150586	0.150218	1.05209	0.167949	0.867299	0.150218	1.00799	0.167949	0.755732
rs3729496	10	69.355	50165794	0.150643	0.999895	0.169321	0.961557	0.150643	0.955797	0.169321	0.849991
CV461878	10	70.07	51993796	0.150419	1.02742	0.165835	0.636946	0.150419	0.983318	0.165835	0.525379
rs7917364	10	70.811	52958104	0.145488	1.63281	0.157629	0.311146	0.145488	1.58871	0.157629	0.199579
rs7070276	10	71.175	53327987	0.148973	1.20494	0.164074	0.60562	0.148973	1.16085	0.164074	0.494053
rs930506	10	72.102	53881154	0.148339	1.2828	0.16357	0.618582	0.148339	1.2387	0.16357	0.507016
rs1911414	10	73.132	55101819	0.146479	1.51117	0.157494	0.199088	0.146479	1.46707	0.157494	0.0875218
rs733341	10	76.152	60207990	0.151927	0.842258	0.161151	0.0207779	0.151927	0.798161	0.161151	-0.0907888
CV483365	10	78.466	61333708	0.156704	0.255894	0.162054	-0.364577	0.156704	0.211796	0.162054	-0.476143
rs736883	10	81.548	65115605	0.154412	0.537267	0.163641	0.0213972	0.154412	0.493169	0.163641	-0.0901695
CV378158	10	82.897	67380358	0.156333	0.301359	0.163375	-0.196321	0.156333	0.257262	0.163375	-0.307888
rs1904633	10	83.751	68284244	0.155741	0.374065	0.163314	-0.143401	0.155741	0.329967	0.163314	-0.254968
rs7895797	10	84.185	68863616	0.155646	0.385784	0.164669	0.000861128	0.155646	0.341686	0.164669	-0.110706
rs659420	10	84.346	69078991	0.156645	0.263129	0.162431	-0.321261	0.156645	0.219032	0.162431	-0.432828
rs3816299	10	84.579	69389867	0.159292	-0.0618797	0.165695	-0.259867	0.159292	-0.105977	0.165695	-0.371433
rs999705	10	87.268	70985470	0.164034	-0.644006	0.173418	0.0367761	0.164034	-0.688103	0.173418	-0.0747906
rs946979	10	91.265	72422373	0.173735	-1.83501	0.182858	0.0107465	0.173735	-1.8791	0.182858	-0.10082
rs2394931	10	93.567	74010668	0.18135	-2.76981	0.187285	-0.306369	0.18135	-2.81391	0.187285	-0.417936
rs12644	10	93.856	74541654	0.180433	-2.65726	0.187199	-0.22376	0.180433	-2.70135	0.187199	-0.335326
rs6480741	10	94.021	75687107	0.179234	-2.51011	0.185111	-0.312192	0.179234	-2.55421	0.185111	-0.423759
rs7908565	10	94.277	76096038	0.17954	-2.54769	0.186773	-0.177287	0.17954	-2.59179	0.186773	-0.288853
rs946714	10	99.3	80242067	0.172076	-1.63131	0.183381	0.227873	0.172076	-1.67541	0.183381	0.116306
rs765833	10	103.169	83545325	0.16774	-1.09902	0.181312	0.453468	0.16774	-1.14311	0.181312	0.341901
rs1474	10	103.287	83639219	0.16768	-1.09165	0.181222	0.450502	0.16768	-1.13575	0.181222	0.338935
rs736141	10	105.83	85681067	0.170568	-1.44617	0.180008	0.0423452	0.170568	-1.49026	0.180008	-0.0692214
rs6586025	10	107.298	88138734	0.170007	-1.37728	0.179249	0.0226667	0.170007	-1.42138	0.179249	-0.0888999
rs7069120	10	108.1	89766300	0.169726	-1.34276	0.177704	-0.103073	0.169726	-1.38686	0.177704	-0.21464
rs2676824	10	111.752	93395169	0.164535	-0.705557	0.178676	0.510053	0.164535	-0.749655	0.178676	0.398486
CV27835382	10	112.196	94017082	0.16674	-0.976291	0.179371	0.359853	0.16674	-1.02039	0.179371	0.248286
rs2293277	10	113.463	94944093	0.167738	-1.09873	0.178827	0.206406	0.167738	-1.14283	0.178827	0.0948394
rs1538598	10	114.059	95213340	0.167366	-1.05307	0.178284	0.189391	0.167366	-1.09716	0.178284	0.0778244
rs912738	10	114.832	95544551	0.167111	-1.02183	0.178365	0.222788	0.167111	-1.06592	0.178365	0.111221
rs1462134	10	119.355	99956170	0.164578	-0.710762	0.178473	0.48573	0.164578	-0.75486	0.178473	0.374164
rs1159006	10	119.452	100070870	0.162292	-0.430119	0.174737	0.34142	0.162292	-0.474216	0.174737	0.229853
rs6584349	10	120.09	101607143	0.162658	-0.475062	0.17795	0.624722	0.162658	-0.51916	0.17795	0.513156
rs822093	10	124.787	108382836	0.16242	-0.445837	0.182047	1.05605	0.16242	-0.489934	0.182047	0.94448
rs2015403	10	124.832	108416199	0.166724	-0.974264	0.184404	0.862283	0.166724	-1.01836	0.184404	0.750716
rs4595478	10	127.353	111464732	0.159571	-0.0961509	0.177976	0.934421	0.159571	-0.140248	0.177976	0.822855
rs638019	10	128.63	112496416	0.159321	-0.065455	0.178427	1.00417	0.159321	-0.109552	0.178427	0.892606
rs568110	10	130.812	114814858	0.157171	0.198571	0.172564	0.634728	0.157171	0.154474	0.172564	0.523161
rs621375	10	132.696	115738388	0.158792	-0.000445327	0.17255	0.472021	0.158792	-0.0445428	0.17255	0.360454
rs7893360	10	135.95	117502646	0.156154	0.323309	0.17007	0.487645	0.156154	0.279212	0.17007	0.376078
rs992528	10	136.592	117827169	0.155639	0.386562	0.170247	0.556548	0.155639	0.342465	0.170247	0.444982
rs740600	10	137.35	118316469	0.15424	0.558315	0.169172	0.588829	0.15424	0.514218	0.169172	0.477262
rs716183	10	137.578	118569082	0.157335	0.178387	0.171095	0.472168	0.157335	0.134289	0.171095	0.360602
rs363333	10	137.668	118668682	0.155801	0.36667	0.169248	0.441024	0.155801	0.322572	0.169248	0.329457
rs1929671	10	143.255	121532195	0.155832	0.36284	0.169528	0.465802	0.155832	0.318743	0.169528	0.354235
CV74903	10	143.806	121787981	0.157175	0.197985	0.170126	0.391709	0.157175	0.153887	0.170126	0.280143
rs2278202	10	146.093	122907784	0.15813	0.080723	0.171373	0.420674	0.15813	0.0366255	0.171373	0.309108
CV3006268	10	147.331	123632442	0.1649	-0.750377	0.185618	1.16457	0.1649	-0.794475	0.185618	1.05301
rs874227	10	147.387	123672523	0.156142	0.324821	0.167798	0.262805	0.156142	0.280723	0.167798	0.151238
rs1649151	10	150.189	125075244	0.15735	0.176588	0.167446	0.107628	0.15735	0.132491	0.167446	-0.00393912
rs751514	10	152.11	125941331	0.161266	-0.304157	0.169496	-0.0779833	0.161266	-0.348254	0.169496	-0.18955
rs7099073	10	152.788	126184047	0.15683	0.240354	0.168312	0.245477	0.15683	0.196257	0.168312	0.133911
rs7920286	10	154.986	126971304	0.15655	0.274774	0.169228	0.364605	0.15655	0.230677	0.169228	0.253038
rs2483857	10	158.682	128385058	0.156851	0.237753	0.171226	0.53332	0.156851	0.193655	0.171226	0.421753
CV2009064	10	160.146	129155429	0.157487	0.159693	0.17198	0.545086	0.157487	0.115595	0.17198	0.433519
CV3124692	10	164.711	130165585	0.157739	0.128782	0.173192	0.64066	0.157739	0.084685	0.173192	0.529094
rs1180610	10	169.115	131334387	0.159197	-0.0501892	0.171836	0.36065	0.159197	-0.0942866	0.171836	0.249084
CV25641464	10	176.04	133411106	0.156084	0.331924	0.167686	0.257406	0.156084	0.287826	0.167686	0.14584
CV2431878	10	178.41	134811257	0.159474	-0.0842704	0.170661	0.216107	0.159474	-0.128368	0.170661	0.104541
CV197794	11	0	696394	0.156744	0.250932	0.17591	1.01019	0.156744	0.206835	0.17591	0.898619
rs562401	11	0.918	1821294	0.157529	0.15454	0.176972	1.03764	0.157529	0.110443	0.176972	0.926074
rs708564	11	2.591	2374408	0.15677	0.247799	0.176863	1.10239	0.15677	0.203702	0.176863	0.990827
rs231357	11	3.197	2669484	0.157541	0.153043	0.176156	0.95528	0.157541	0.108946	0.176156	0.843713
rs7933164	11	5.939	4058259	0.156718	0.254078	0.176057	1.0273	0.156718	0.20998	0.176057	0.915737
rs1487841	11	11.944	7208908	0.154789	0.490998	0.177877	1.40049	0.154789	0.446901	0.177877	1.28892
rs766498	11	11.973	7221783	0.158762	0.00323842	0.185106	1.72444	0.158762	-0.040859	0.185106	1.61288
rs2272383	11	13.616	8087808	0.153094	0.699002	0.17794	1.57531	0.153094	0.654905	0.17794	1.46374
rs905290	11	14.915	8718038	0.151806	0.857135	0.180232	1.93155	0.151806	0.813037	0.180232	1.81999
rs1375998	11	16.726	10345084	0.151796	0.85832	0.179905	1.89997	0.151796	0.814223	0.179905	1.7884
rs9292	11	16.824	10492792	0.151494	0.895481	0.179466	1.88643	0.151494	0.851383	0.179466	1.77487
rs4910190	11	17.198	10786511	0.152212	0.807367	0.179325	1.80095	0.152212	0.76327	0.179325	1.68939
rs903833	11	17.313	10835652	0.153474	0.652429	0.180528	1.79511	0.153474	0.608331	0.180528	1.68354
rs901559	11	18.819	11454090	0.151516	0.892776	0.177193	1.65801	0.151516	0.848679	0.177193	1.54644
rs2013262	11	20.717	12186654	0.151105	0.943261	0.173425	1.32403	0.151105	0.899164	0.173425	1.21247
rs1440284	11	21.992	12887108	0.150668	0.996901	0.173164	1.3415	0.150668	0.952803	0.173164	1.22993
rs2170436	11	22.219	13197047	0.151012	0.954575	0.174104	1.40075	0.151012	0.910477	0.174104	1.28918
rs1481877	11	22.242	13236400	0.15065	0.999104	0.173052	1.33213	0.15065	0.955006	0.173052	1.22056
rs722317	11	24.274	15887871	0.151708	0.869144	0.174549	1.37575	0.151708	0.825046	0.174549	1.26418
rs2051772	11	25.642	17354159	0.148351	1.28128	0.166021	0.861297	0.148351	1.23718	0.166021	0.74973
rs757511	11	27.161	17738782	0.15534	0.423356	0.174828	1.04221	0.15534	0.379258	0.174828	0.930644
rs1015896	11	27.338	17847695	0.156066	0.334118	0.176656	1.15176	0.156066	0.290021	0.176656	1.0402
rs907922	11	27.665	18097351	0.155412	0.414439	0.173948	0.947469	0.155412	0.370342	0.173948	0.835902
rs1533723	11	27.875	18257194	0.155988	0.34374	0.176998	1.19359	0.155988	0.299643	0.176998	1.08202
CV11588358	11	28.337	18610152	0.155731	0.375347	0.177065	1.22596	0.155731	0.331249	0.177065	1.11439
rs905552	11	28.927	19060468	0.155868	0.358452	0.179167	1.42141	0.155868	0.314355	0.179167	1.30985
rs7934511	11	31.209	19768077	0.15703	0.215827	0.175828	0.973562	0.15703	0.171729	0.175828	0.861995
rs918989	11	31.329	19781973	0.156607	0.267726	0.175667	0.999554	0.156607	0.223629	0.175667	0.887988
rs2034031	11	33.042	19983067	0.156913	0.230134	0.173871	0.7904	0.156913	0.186036	0.173871	0.678833
rs5004854	11	35.232	20704573	0.155136	0.448369	0.172765	0.857223	0.155136	0.404272	0.172765	0.745657
rs1880085	11	35.545	20923842	0.15576	0.37173	0.172898	0.808305	0.15576	0.327632	0.172898	0.696738
CV408730	11	35.706	21036479	0.145844	1.58902	0.164843	0.993491	0.145844	1.54492	0.164843	0.881925
rs1377740	11	35.907	21177599	0.156232	0.313763	0.172042	0.676175	0.156232	0.269666	0.172042	0.564608
rs1945561	11	36.46	21564473	0.156354	0.298872	0.173333	0.79252	0.156354	0.254774	0.173333	0.680954
rs1945334	11	36.791	21792207	0.157047	0.213762	0.173718	0.761937	0.157047	0.169665	0.173718	0.65037
rs4271385	11	37.436	22221593	0.15821	0.0710149	0.174548	0.728737	0.15821	0.0269175	0.174548	0.617171
rs340942	11	37.77	22447791	0.145871	1.5858	0.169494	1.45363	0.145871	1.54171	0.169494	1.34206
CV105991	11	39.744	23869914	0.159875	-0.133486	0.176009	0.708412	0.159875	-0.177584	0.176009	0.596845
rs1867208	11	42.252	25500531	0.161225	-0.299233	0.179106	0.882243	0.161225	-0.34333	0.179106	0.770677
rs882257	11	42.354	25601195	0.16062	-0.224919	0.179356	0.967366	0.16062	-0.269017	0.179356	0.855799
rs1968995	11	42.559	25782819	0.157583	0.147896	0.172885	0.625633	0.157583	0.103799	0.172885	0.514066
rs1117335	11	42.622	25835670	0.161904	-0.382578	0.179627	0.866508	0.161904	-0.426675	0.179627	0.754941
rs1441484	11	42.722	25915628	0.160588	-0.220993	0.179234	0.958395	0.160588	-0.265091	0.179234	0.846828
rs1032091	11	44.744	28256387	0.160293	-0.184734	0.17939	1.00333	0.160293	-0.228832	0.17939	0.891764
rs522234	11	44.965	28720779	0.160821	-0.249635	0.180122	1.02354	0.160821	-0.293732	0.180122	0.911976
rs97064	11	45.811	29598337	0.158137	0.079889	0.177155	0.99539	0.158137	0.0357915	0.177155	0.883823
rs549272	11	46.282	30427419	0.1601	-0.16104	0.178265	0.910515	0.1601	-0.205137	0.178265	0.798949
rs1223079	11	47.109	31421155	0.159979	-0.146168	0.179916	1.08687	0.159979	-0.190266	0.179916	0.975305
CV2775979	11	47.681	32434038	0.157283	0.184807	0.174972	0.863206	0.157283	0.14071	0.174972	0.75164
rs2755168	11	50.715	34253550	0.164604	-0.714023	0.180106	0.645511	0.164604	-0.75812	0.180106	0.533945
rs2078164	11	50.776	34335149	0.164895	-0.749701	0.180697	0.675429	0.164895	-0.793798	0.180697	0.563862
rs609714	11	52.37	35609932	0.167481	-1.06723	0.180128	0.361388	0.167481	-1.11133	0.180128	0.249822
rs7122699	11	53.68	36394616	0.168274	-1.16452	0.182095	0.478329	0.168274	-1.20861	0.182095	0.366762
rs1056403	11	54.01	36565479	0.167762	-1.10165	0.182459	0.565444	0.167762	-1.14575	0.182459	0.453877
rs1445479	11	55.891	37431741	0.169691	-1.33854	0.183441	0.471153	0.169691	-1.38264	0.183441	0.359586
rs1365084	11	58.861	43074363	0.172099	-1.63415	0.181495	0.0379244	0.172099	-1.67824	0.181495	-0.0736422
rs939105	11	63.379	45913843	0.178458	-2.41485	0.175907	-1.15086	0.178458	-2.45895	0.175907	-1.26243
rs3802890	11	63.587	46498855	0.179148	-2.49945	0.177005	-1.11022	0.179148	-2.54355	0.177005	-1.22179
rs2290884	11	63.661	46854697	0.178344	-2.40077	0.175931	-1.13712	0.178344	-2.44487	0.175931	-1.24869
rs1039484	11	63.81	48062257	0.182618	-2.92553	0.174733	-1.68167	0.182618	-2.96963	0.174733	-1.79324
rs7104137	11	64.33	58375309	0.175553	-2.05814	0.176032	-0.849307	0.175553	-2.10224	0.176032	-0.960874
rs1037448	11	66.385	60909892	0.168955	-1.24813	0.175242	-0.271423	0.168955	-1.29222	0.175242	-0.38299
CV2020721	11	67.796	62015223	0.163102	-0.529553	0.17425	0.21231	0.163102	-0.573651	0.17425	0.100743
rs581355	11	69.549	63558440	0.163748	-0.608954	0.17301	0.0245851	0.163748	-0.653052	0.17301	-0.0869815
rs663149	11	69.644	63661899	0.162738	-0.484924	0.172861	0.110308	0.162738	-0.529022	0.172861	-0.00125827
rs620006	11	70.233	64305791	0.156767	0.248141	0.167135	0.134722	0.156767	0.204044	0.167135	0.0231553
rs653955	11	71.282	65451845	0.158549	0.0293486	0.171333	0.375145	0.158549	-0.0147489	0.171333	0.263579
rs879784	11	73.337	68370610	0.159035	-0.0302689	0.17256	0.448864	0.159035	-0.0743663	0.17256	0.337297
rs732934	11	77.881	70912784	0.152934	0.718724	0.165854	0.388711	0.152934	0.674626	0.165854	0.277144
CV2130877	11	78.304	71465731	0.155088	0.454225	0.167577	0.345743	0.155088	0.410128	0.167577	0.234176
rs1473885	11	78.716	72005249	0.15547	0.40736	0.16766	0.315998	0.15547	0.363262	0.16766	0.204431
rs876480	11	79.836	72812611	0.154426	0.535525	0.165731	0.22793	0.154426	0.491427	0.165731	0.116364
rs4604914	11	82.792	76364038	0.152628	0.756272	0.168122	0.644771	0.152628	0.712175	0.168122	0.533204
rs948969	11	83.082	76574343	0.152665	0.751751	0.168273	0.656096	0.152665	0.707653	0.168273	0.544529
rs511903	11	85.156	78677087	0.15235	0.790426	0.167777	0.638119	0.15235	0.746328	0.167777	0.526553
rs956168	11	86.52	79484975	0.14923	1.1734	0.16212	0.385622	0.14923	1.12931	0.16212	0.274056
CV1471107	11	89.062	82176026	0.147332	1.4064	0.163006	0.662641	0.147332	1.3623	0.163006	0.551075
rs7928811	11	89.635	83542790	0.15183	0.854205	0.1667	0.58262	0.15183	0.810108	0.1667	0.471054
rs905646	11	92.511	88041955	0.157095	0.207897	0.167166	0.105143	0.157095	0.1638	0.167166	-0.00642325
rs7925520	11	92.759	88902396	0.155159	0.445547	0.165206	0.102772	0.155159	0.40145	0.165206	-0.00879477
rs2036126	11	93.949	91490824	0.156593	0.269526	0.165928	0.0319204	0.156593	0.225429	0.165928	-0.0796462
rs1377313	11	99.6	96235767	0.154153	0.569008	0.165669	0.2489	0.154153	0.524911	0.165669	0.137333
rs923886	11	100.454	96579414	0.15302	0.708092	0.164689	0.264168	0.15302	0.663994	0.164689	0.152601
CV1559252	11	106.676	105661311	0.153383	0.663609	0.168224	0.579831	0.153383	0.619512	0.168224	0.468264
rs593925	11	107.572	107029916	0.153564	0.641353	0.168306	0.569958	0.153564	0.597256	0.168306	0.458391
rs1685393	11	108.695	109085966	0.153727	0.621367	0.166075	0.331779	0.153727	0.577269	0.166075	0.220212
rs238935	11	114.005	113504077	0.153056	0.703751	0.162069	-8.58918e-05	0.153056	0.659653	0.162069	-0.111653
rs2852425	11	114.736	113720159	0.152479	0.774554	0.162544	0.104505	0.152479	0.730457	0.162544	-0.00706181
rs578014	11	114.98	113948314	0.152201	0.808665	0.161346	0.0129512	0.152201	0.764568	0.161346	-0.0986154
rs7104113	11	116.123	114707909	0.151932	0.841677	0.162418	0.146419	0.151932	0.79758	0.162418	0.0348524
rs905247	11	116.46	115084610	0.151269	0.923022	0.161676	0.138522	0.151269	0.878925	0.161676	0.0269558
rs1729410	11	117.688	116203313	0.149144	1.18399	0.162178	0.399999	0.149144	1.1399	0.162178	0.288432
rs723955	11	118.238	116462694	0.150529	1.01388	0.164057	0.449117	0.150529	0.969787	0.164057	0.33755
rs8521	11	118.541	116605351	0.151477	0.897485	0.16501	0.449603	0.151477	0.853388	0.16501	0.338037
rs4938424	11	119.495	117055018	0.151864	0.84997	0.166055	0.515093	0.151864	0.805873	0.166055	0.403527
rs678957	11	120.449	117588507	0.150643	0.999919	0.166047	0.635789	0.150643	0.955822	0.166047	0.524222
rs1320649	11	123.822	120214953	0.160227	-0.176667	0.167075	-0.215574	0.160227	-0.220764	0.167075	-0.327141
rs891436	11	124.663	120745962	0.161112	-0.285325	0.167005	-0.310615	0.161112	-0.329423	0.167005	-0.422181
rs582446	11	124.823	120865511	0.161338	-0.313055	0.168505	-0.18384	0.161338	-0.357152	0.168505	-0.295406
rs640479	11	124.962	120970135	0.163065	-0.525045	0.166769	-0.528433	0.163065	-0.569142	0.166769	-0.64
rs1942662	11	131.107	124070152	0.162839	-0.497276	0.166661	-0.51662	0.162839	-0.541373	0.166661	-0.628187
rs1940171	11	131.305	124171292	0.16227	-0.427498	0.166902	-0.436146	0.16227	-0.471595	0.166902	-0.547712
rs7946318	11	135.096	126305451	0.162272	-0.427701	0.169722	-0.155675	0.162272	-0.471799	0.169722	-0.267241
rs959354	11	141.591	129547233	0.161524	-0.335834	0.17306	0.250936	0.161524	-0.379931	0.17306	0.139369
rs318980	11	145.392	130948453	0.160148	-0.166985	0.17465	0.545994	0.160148	-0.211082	0.17465	0.434427
rs882584	11	147.777	131766722	0.159109	-0.0393604	0.175479	0.731979	0.159109	-0.0834578	0.175479	0.620412
rs6590662	11	149.183	132319506	0.158906	-0.0144769	0.176895	0.892994	0.158906	-0.0585743	0.176895	0.781427
rs470713	11	152.45	133535550	0.158554	0.0286919	0.178754	1.11301	0.158554	-0.0154055	0.178754	1.00145
rs1144214	11	152.599	133721793	0.157368	0.174303	0.179349	1.29025	0.157368	0.130206	0.179349	1.17868
G3555a24	12	0	203121	0.162393	-0.442521	0.166198	-0.518376	0.162393	-0.486618	0.166198	-0.629943
rs7967165	12	1.556	950268	0.16198	-0.39189	0.165314	-0.565258	0.16198	-0.435987	0.165314	-0.676825
CV2635908	12	4.401	1839523	0.160757	-0.24175	0.166066	-0.368725	0.160757	-0.285848	0.166066	-0.480292
rs723672	12	4.734	2031822	0.160427	-0.201182	0.165858	-0.356517	0.160427	-0.24528	0.165858	-0.468083
rs1420725	12	5.597	2621844	0.159489	-0.0860532	0.165748	-0.274214	0.159489	-0.130151	0.165748	-0.38578
rs7961627	12	6.587	2988496	0.157857	0.114325	0.167044	0.0171782	0.157857	0.0702278	0.167044	-0.0943885
rs877090	12	7.509	3260045	0.157828	0.117909	0.166455	-0.0385559	0.157828	0.0738119	0.166455	-0.150123
rs4149621	12	17.578	6321822	0.157033	0.215402	0.167173	0.111904	0.157033	0.171304	0.167173	0.00033704
rs2286600	12	17.66	6353047	0.158425	0.0446037	0.167878	0.0436947	0.158425	0.000506293	0.167878	-0.067872
rs2226955	12	18.931	6835455	0.158881	-0.0113825	0.166221	-0.166569	0.158881	-0.0554799	0.166221	-0.278135
CV418915	12	20.882	7485621	0.157166	0.199131	0.163701	-0.246766	0.157166	0.155034	0.163701	-0.358333
CV2663193	12	22.766	8152917	0.158337	0.0553192	0.167488	0.0135845	0.158337	0.0112218	0.167488	-0.0979822
rs765791	12	24.88	10293655	0.155921	0.351929	0.165937	0.0995791	0.155921	0.307832	0.165937	-0.0119876
rs1841957	12	24.996	10453292	0.156073	0.333264	0.166071	0.0978486	0.156073	0.289167	0.166071	-0.0137181
rs763839	12	25.306	10878830	0.154601	0.514045	0.166329	0.270072	0.154601	0.469947	0.166329	0.158505
rs916041	12	26.229	11703597	0.154182	0.565501	0.166791	0.357707	0.154182	0.521404	0.166791	0.246141
rs991532	12	32.678	14656017	0.149239	1.17225	0.173394	1.50659	0.149239	1.12815	0.173394	1.39502
rs984303	12	33.587	15641658	0.149124	1.18635	0.173805	1.55883	0.149124	1.14225	0.173805	1.44727
rs437249	12	35.226	16760416	0.149493	1.14117	0.174404	1.58186	0.149493	1.09707	0.174404	1.47029
rs1386398	12	36.138	18730910	0.152876	0.725805	0.182836	2.08424	0.152876	0.681708	0.182836	1.97267
rs1875467	12	36.756	19513612	0.150105	1.06594	0.177334	1.81244	0.150105	1.02184	0.177334	1.70087
rs1865159	12	39.343	20962526	0.152944	0.717428	0.17423	1.22108	0.152944	0.67333	0.17423	1.10952
CV12102301	12	42.82	23241502	0.158076	0.0874257	0.177723	1.05804	0.158076	0.0433283	0.177723	0.946476
rs1488822	12	47.871	25920114	0.159047	-0.0317508	0.178053	0.994305	0.159047	-0.0758482	0.178053	0.882738
rs1993973	12	48.172	26201374	0.160133	-0.165162	0.179248	1.00502	0.160133	-0.209259	0.179248	0.893458
rs2271484	12	48.323	26342505	0.159281	-0.0605504	0.178095	0.975088	0.159281	-0.104648	0.178095	0.863521
rs7963493	12	48.52	26526342	0.159772	-0.120838	0.177895	0.906279	0.159772	-0.164935	0.177895	0.794712
rs2042587	12	50.29	27831790	0.160189	-0.172006	0.178393	0.914376	0.160189	-0.216103	0.178393	0.802809
CV2697474	12	51.804	29261138	0.148076	1.3151	0.16069	0.358168	0.148076	1.271	0.16069	0.246601
rs299478	12	52.306	29598519	0.160191	-0.172273	0.177477	0.822998	0.160191	-0.216371	0.177477	0.711431
CV3164590	12	58.928	42855115	0.164244	-0.669771	0.177372	0.409395	0.164244	-0.713868	0.177372	0.297829
rs2471601	12	60.355	45234926	0.16565	-0.842409	0.178619	0.393504	0.16565	-0.886507	0.178619	0.281938
rs2849266	12	63.838	48652567	0.168349	-1.17378	0.181748	0.436261	0.168349	-1.21788	0.181748	0.324694
rs303810	12	65.346	50449515	0.167994	-1.1302	0.182364	0.532851	0.167994	-1.1743	0.182364	0.421284
rs631563	12	66.912	51205717	0.158079	0.086994	0.169914	0.280577	0.158079	0.0428966	0.169914	0.16901
rs7957445	12	67.852	51694847	0.166794	-0.982813	0.185655	0.979782	0.166794	-1.02691	0.185655	0.868215
CV11287912	12	71.431	54471828	0.183282	-3.00696	0.195726	0.341329	0.183282	-3.05106	0.195726	0.229762
rs772922	12	71.687	54690220	0.185478	-3.27663	0.198419	0.390689	0.185478	-3.32073	0.198419	0.279122
rs2629453	12	71.866	54872565	0.185884	-3.32642	0.194702	-0.0195602	0.185884	-3.37051	0.194702	-0.131127
rs2643626	12	72.003	55012785	0.186336	-3.38189	0.199079	0.371065	0.186336	-3.42599	0.199079	0.259499
rs899653	12	72.76	56170068	0.183675	-3.05527	0.197805	0.508993	0.183675	-3.09937	0.197805	0.397427
rs589637	12	76.079	61498442	0.175284	-2.02514	0.191974	0.763732	0.175284	-2.06923	0.191974	0.652165
CV12118787	12	78.377	63541720	0.17036	-1.42066	0.189038	0.96152	0.17036	-1.46476	0.189038	0.849953
rs3782498	12	78.607	63746635	0.1687	-1.21686	0.195133	1.7332	0.1687	-1.26096	0.195133	1.62163
rs4762083	12	79.321	64332599	0.168711	-1.21824	0.188104	1.03266	0.168711	-1.26234	0.188104	0.921089
rs918003	12	82.807	66562762	0.16315	-0.535509	0.179924	0.772086	0.16315	-0.579607	0.179924	0.66052
rs2108573	12	82.965	66712472	0.16389	-0.626311	0.184146	1.11866	0.16389	-0.670409	0.184146	1.00709
rs2171363	12	86.417	70646531	0.163171	-0.538054	0.168816	-0.335221	0.163171	-0.582152	0.168816	-0.446787
rs870384	12	87.2	71756313	0.1631	-0.529312	0.174194	0.206928	0.1631	-0.573409	0.174194	0.095361
rs7969436	12	88.211	74375460	0.163121	-0.531995	0.172244	0.010707	0.163121	-0.576092	0.172244	-0.10086
rs2307220	12	93.433	78488342	0.15653	0.277231	0.168362	0.28041	0.15653	0.233133	0.168362	0.168843
rs1358476	12	94.495	79446137	0.157806	0.12053	0.169077	0.224531	0.157806	0.0764321	0.169077	0.112964
rs1185033	12	94.615	79554438	0.15837	0.0513609	0.1689	0.150816	0.15837	0.00726343	0.1689	0.0392494
rs1920988	12	94.877	79790591	0.160041	-0.153859	0.166935	-0.211053	0.160041	-0.197957	0.166935	-0.32262
CV159612	12	98.07	84153007	0.156663	0.260844	0.16944	0.374414	0.156663	0.216747	0.16944	0.262848
rs2046970	12	99.188	87465010	0.154974	0.468176	0.16805	0.404088	0.154974	0.424078	0.16805	0.292521
rs1920776	12	100.563	89954968	0.15647	0.284616	0.168917	0.341561	0.15647	0.240519	0.168917	0.229994
rs2304439	12	103.839	92573458	0.153678	0.627371	0.169424	0.669893	0.153678	0.583274	0.169424	0.558326
rs7975526	12	105.464	93545307	0.153059	0.703288	0.169583	0.747211	0.153059	0.65919	0.169583	0.635644
CV11167957	12	107.411	94641646	0.154126	0.572294	0.168726	0.555767	0.154126	0.528197	0.168726	0.4442
rs2025801	12	111.982	99376538	0.153898	0.600271	0.168029	0.509079	0.153898	0.556174	0.168029	0.397513
rs3829327	12	113.28	100566865	0.153774	0.615538	0.167852	0.503886	0.153774	0.57144	0.167852	0.392319
rs1722402	12	114.641	101670278	0.156646	0.262904	0.168462	0.278763	0.156646	0.218806	0.168462	0.167196
CV25770596	12	115.945	102626378	0.153439	0.65666	0.162242	-0.0210528	0.153439	0.612562	0.162242	-0.132619
rs2436625	12	119.127	104905083	0.157942	0.103895	0.169343	0.2375	0.157942	0.0597978	0.169343	0.125933
rs741404	12	121.635	106237629	0.161361	-0.31587	0.16836	-0.200505	0.161361	-0.359967	0.16836	-0.312072
rs593226	12	126.025	110405839	0.163962	-0.635251	0.167444	-0.550583	0.163962	-0.679348	0.167444	-0.66215
CV2561829	12	127.614	111681550	0.163892	-0.626539	0.167422	-0.545685	0.163892	-0.670637	0.167422	-0.657252
rs3803088	12	133.597	115562003	0.159321	-0.0653963	0.169761	0.141905	0.159321	-0.109494	0.169761	0.0303385
rs2291916	12	134.033	115877934	0.168492	-1.19134	0.17026	-0.721112	0.168492	-1.23544	0.17026	-0.832679
rs2293048	12	134.331	116076778	0.159009	-0.0271532	0.169731	0.169875	0.159009	-0.0712506	0.169731	0.0583083
rs1969121	12	136.127	116614878	0.15615	0.323901	0.169007	0.382347	0.15615	0.279804	0.169007	0.27078
rs4105713	12	140.251	118865273	0.152771	0.738726	0.168997	0.717585	0.152771	0.694629	0.168997	0.606018
rs208290	12	141.201	120006009	0.153626	0.633717	0.167782	0.511624	0.153626	0.58962	0.167782	0.400058
rs2942064	12	141.249	120169613	0.153712	0.623188	0.168572	0.581651	0.153712	0.579091	0.168572	0.470084
rs2270788	12	141.74	121851875	0.154384	0.54067	0.168756	0.533159	0.154384	0.496572	0.168756	0.421593
rs325082	12	145.697	124176557	0.145117	1.67828	0.163221	0.904387	0.145117	1.63418	0.163221	0.792821
rs1117605	12	147.984	124807669	0.152887	0.724406	0.171483	0.95342	0.152887	0.680308	0.171483	0.841854
rs1398103	12	149.75	125502978	0.15647	0.284528	0.181735	1.61699	0.15647	0.240431	0.181735	1.50542
rs1488152	12	154.366	126780217	0.153287	0.675362	0.174768	1.24049	0.153287	0.631264	0.174768	1.12893
rs901419	12	160.481	127939350	0.155273	0.431556	0.17645	1.21032	0.155273	0.387458	0.17645	1.09875
rs937643	12	165.381	128990024	0.158537	0.0308504	0.177572	0.997151	0.158537	-0.013247	0.177572	0.885584
rs4759816	12	168.081	129808541	0.160243	-0.178635	0.179468	1.01596	0.160243	-0.222733	0.179468	0.904396
rs7489187	12	168.573	129979405	0.159159	-0.0455898	0.17819	0.996626	0.159159	-0.0896872	0.17819	0.885059
CV439005	12	170.707	131127359	0.166161	-0.905201	0.182384	0.717252	0.166161	-0.949299	0.182384	0.605685
rs1335870	13	0.448	18703776	0.149934	1.08696	0.168699	0.970194	0.149934	1.04287	0.168699	0.858628
CV11500273	13	0.808	18883751	0.15156	0.887332	0.169375	0.875677	0.15156	0.843235	0.169375	0.76411
CV2702300	13	8.697	21622783	0.156713	0.254768	0.161706	-0.400104	0.156713	0.21067	0.161706	-0.51167
rs7995033	13	14.133	23629888	0.160676	-0.231786	0.154918	-1.46996	0.160676	-0.275883	0.154918	-1.58153
CV187966	13	15.125	23977307	0.160064	-0.156697	0.154432	-1.45747	0.160064	-0.200794	0.154432	-1.56903
rs998692	13	16.746	24772562	0.160905	-0.259942	0.152998	-1.68384	0.160905	-0.30404	0.152998	-1.79541
rs2491218	13	20.339	26402041	0.160506	-0.210933	0.154677	-1.47709	0.160506	-0.25503	0.154677	-1.58865
rs7993418	13	21.371	26681061	0.160078	-0.158414	0.153019	-1.59941	0.160078	-0.202512	0.153019	-1.71098
rs885219	13	22.037	27044206	0.158921	-0.0163493	0.154269	-1.35991	0.158921	-0.0604467	0.154269	-1.47148
rs1141362	13	26.107	28801618	0.157766	0.125497	0.152072	-1.46355	0.157766	0.0814	0.152072	-1.57512
rs797228	13	31.517	31540433	0.154885	0.479209	0.147617	-1.62015	0.154885	0.435112	0.147617	-1.73172
rs1106050	13	32.809	32843950	0.154273	0.554252	0.148921	-1.42962	0.154273	0.510155	0.148921	-1.54119
rs3920813	13	33.988	33660493	0.152816	0.733118	0.149296	-1.24733	0.152816	0.68902	0.149296	-1.3589
rs1171086	13	34.746	34310158	0.153544	0.643767	0.150913	-1.15883	0.153544	0.599669	0.150913	-1.2704
rs895898	13	39.626	37025547	0.158068	0.0883349	0.155394	-1.16314	0.158068	0.0442374	0.155394	-1.27471
rs1078421	13	40.289	37477678	0.156709	0.255211	0.156214	-0.946313	0.156709	0.211113	0.156214	-1.05788
CV1433571	13	43.24	39558947	0.15779	0.122579	0.15481	-1.19352	0.15779	0.0784817	0.15481	-1.30509
CV1919188	13	45.617	41762578	0.160269	-0.18186	0.153666	-1.5541	0.160269	-0.225958	0.153666	-1.66567
CV352061	13	45.983	41925303	0.16181	-0.371015	0.155454	-1.5295	0.16181	-0.415113	0.155454	-1.64106
rs717090	13	47.242	42483844	0.160003	-0.149209	0.155084	-1.38651	0.160003	-0.193306	0.155084	-1.49807
CV1435130	13	48.697	43345257	0.158693	0.011668	0.157105	-1.05497	0.158693	-0.0324294	0.157105	-1.16654
CV2010450	13	51.538	46516747	0.155904	0.354112	0.158618	-0.626944	0.155904	0.310015	0.158618	-0.738511
rs427686	13	51.674	46756317	0.155759	0.371917	0.159007	-0.573791	0.155759	0.32782	0.159007	-0.685357
rs912091	13	55.499	51271680	0.15745	0.164266	0.15889	-0.753676	0.15745	0.120168	0.15889	-0.865243
rs751530	13	57.216	57920732	0.158386	0.049347	0.159473	-0.788831	0.158386	0.00524955	0.159473	-0.900398
rs1891234	13	57.676	58654252	0.158265	0.0642505	0.157298	-0.99323	0.158265	0.0201531	0.157298	-1.1048
rs914906	13	63.294	68827917	0.156724	0.253426	0.147655	-1.79942	0.156724	0.209329	0.147655	-1.91098
CV3118425	13	64.818	70078521	0.165874	-0.86994	0.161882	-1.29428	0.165874	-0.914038	0.161882	-1.40585
rs3759505	13	65.362	70239666	0.165402	-0.811937	0.163072	-1.12886	0.165402	-0.856035	0.163072	-1.24042
rs7333151	13	67.526	71417230	0.1629	-0.50482	0.164767	-0.711266	0.1629	-0.548917	0.164767	-0.822833
rs696784	13	73.164	75349671	0.169236	-1.2826	0.179089	0.0834578	0.169236	-1.3267	0.179089	-0.0281088
rs927852	13	73.283	75469332	0.168724	-1.21983	0.180251	0.249938	0.168724	-1.26393	0.180251	0.138371
rs1536178	13	74.595	76970757	0.166812	-0.985092	0.178318	0.247877	0.166812	-1.02919	0.178318	0.13631
rs1029143	13	78.96	84463006	0.162792	-0.491514	0.179242	0.739917	0.162792	-0.535611	0.179242	0.62835
rs1888249	13	79.739	86376790	0.161736	-0.361867	0.177947	0.716104	0.161736	-0.405965	0.177947	0.604537
rs719223	13	85.122	92432937	0.161497	-0.332629	0.176511	0.596909	0.161497	-0.376726	0.176511	0.485342
rs1409174	13	85.648	92636786	0.1583	0.0599065	0.174563	0.721318	0.1583	0.0158091	0.174563	0.609751
CV1872528	13	85.953	92763160	0.160895	-0.258611	0.174375	0.444401	0.160895	-0.302708	0.174375	0.332835
rs6491350	13	89.692	95705016	0.16215	-0.412707	0.172414	0.124381	0.16215	-0.456804	0.172414	0.0128141
rs2389910	13	89.964	95815165	0.162513	-0.457263	0.172252	0.0720922	0.162513	-0.50136	0.172252	-0.0394744
rs987531	13	95.795	99103984	0.160518	-0.212408	0.164794	-0.47152	0.160518	-0.256506	0.164794	-0.583087
rs7996346	13	96.801	99816550	0.163112	-0.530777	0.167694	-0.440993	0.163112	-0.574875	0.167694	-0.552559
rs1984042	13	100.18	101985537	0.164342	-0.681847	0.164961	-0.835404	0.164342	-0.725944	0.164961	-0.946971
rs913607	13	107.72	104608805	0.164824	-0.741023	0.161918	-1.18617	0.164824	-0.78512	0.161918	-1.29774
rs1411736	13	108.521	105060209	0.165297	-0.799062	0.160977	-1.32681	0.165297	-0.843159	0.160977	-1.43838
rs1022876	13	109.733	105685383	0.164289	-0.675379	0.160337	-1.29027	0.164289	-0.719476	0.160337	-1.40183
rs440013	13	113.838	107163741	0.170392	-1.4246	0.15579	-2.35002	0.170392	-1.4687	0.15579	-2.46159
rs1538221	13	114.251	107312378	0.169642	-1.33252	0.158243	-2.03134	0.169642	-1.37661	0.158243	-2.14291
CV12129380	13	118.524	108704081	0.169018	-1.25588	0.158521	-1.9415	0.169018	-1.29998	0.158521	-2.05307
CV1978827	13	119.706	109052111	0.168634	-1.20876	0.158678	-1.88773	0.168634	-1.25286	0.158678	-1.9993
CV11708288	13	120.537	109296852	0.168538	-1.19694	0.158589	-1.88702	0.168538	-1.24104	0.158589	-1.99859
rs3093261	13	127.178	111724083	0.160455	-0.204666	0.159169	-1.02498	0.160455	-0.248764	0.159169	-1.13655
rs14067	13	128.114	112058661	0.161446	-0.326296	0.160844	-0.956908	0.161446	-0.370393	0.160844	-1.06847
rs4883654	13	129.404	112818612	0.161404	-0.321212	0.161637	-0.873871	0.161404	-0.36531	0.161637	-0.985438
CV2763117	14	5.707	18976068	0.160986	-0.2699	0.171755	0.174537	0.160986	-0.313997	0.171755	0.0629706
CV11720220	14	13.41	20170342	0.161726	-0.360692	0.173366	0.261224	0.161726	-0.404789	0.173366	0.149657
rs8006372	14	15.171	21249827	0.162484	-0.453695	0.173829	0.231927	0.162484	-0.497792	0.173829	0.120361
rs712486	14	15.307	21415169	0.161773	-0.366443	0.17395	0.314667	0.161773	-0.41054	0.17395	0.203101
rs910795	14	15.642	21622634	0.162734	-0.484393	0.172154	0.0403826	0.162734	-0.52849	0.172154	-0.071184
rs6573011	14	15.693	21634241	0.16055	-0.216291	0.171717	0.214226	0.16055	-0.260388	0.171717	0.102659
rs3561	14	18.951	22540352	0.160899	-0.259145	0.174709	0.47722	0.160899	-0.303242	0.174709	0.365654
rs1245193	14	22.642	24908596	0.161524	-0.335912	0.174163	0.360664	0.161524	-0.38001	0.174163	0.249098
rs3783298	14	25.374	28056968	0.16085	-0.253154	0.174812	0.492345	0.16085	-0.297251	0.174812	0.380778
rs1958980	14	25.633	28302130	0.160493	-0.209365	0.175645	0.610674	0.160493	-0.253462	0.175645	0.499108
rs8022506	14	28.544	30012167	0.162124	-0.409603	0.177471	0.630094	0.162124	-0.4537	0.177471	0.518528
rs927329	14	34.52	31937526	0.1623	-0.431131	0.175419	0.408442	0.1623	-0.475228	0.175419	0.296876
rs1958578	14	37.274	32790862	0.160347	-0.191355	0.179719	1.03062	0.160347	-0.235453	0.179719	0.919055
rs1009920	14	38.186	34233034	0.160724	-0.237632	0.181154	1.1359	0.160724	-0.281729	0.181154	1.02433
rs4900733	14	39.209	34748997	0.160689	-0.233399	0.181995	1.22304	0.160689	-0.277497	0.181995	1.11147
rs1956424	14	40.2	35521941	0.160201	-0.173427	0.184218	1.49291	0.160201	-0.217524	0.184218	1.38135
rs1952778	14	41.406	36303218	0.161949	-0.388103	0.184363	1.33327	0.161949	-0.432201	0.184363	1.2217
rs1265880	14	47.44	48870475	0.161548	-0.338817	0.183016	1.23919	0.161548	-0.382914	0.183016	1.12762
rs1057804	14	49.731	50424093	0.166561	-0.954255	0.185267	0.964385	0.166561	-0.998352	0.185267	0.852819
rs1888344	14	51.607	52318720	0.167125	-1.02346	0.185662	0.947536	0.167125	-1.06755	0.185662	0.835969
rs6573007	14	54.295	53615979	0.172382	-1.66884	0.189697	0.825986	0.172382	-1.71294	0.189697	0.714419
rs8009244	14	54.311	53633793	0.170467	-1.43376	0.188669	0.914252	0.170467	-1.47786	0.188669	0.802685
rs242413	14	55.554	54617842	0.170974	-1.49605	0.189007	0.897387	0.170974	-1.54014	0.189007	0.785821
rs1475520	14	56.687	55108798	0.168491	-1.19114	0.186431	0.888198	0.168491	-1.23524	0.186431	0.776631
rs8019850	14	58.175	55675475	0.171092	-1.51046	0.194027	1.38521	0.171092	-1.55455	0.194027	1.27364
rs1953370	14	58.336	55840106	0.169826	-1.35513	0.193638	1.47242	0.169826	-1.39923	0.193638	1.36085
rs959728	14	61.191	59924059	0.158355	0.0531334	0.183115	1.56676	0.158355	0.009036	0.183115	1.45519
rs2284999	14	61.409	60176519	0.153026	0.707345	0.178189	1.60683	0.153026	0.663248	0.178189	1.49527
rs1268646	14	62.963	61782542	0.158757	0.00382993	0.181574	1.37346	0.158757	-0.0402675	0.181574	1.2619
rs7144688	14	63.478	62603514	0.154959	0.47012	0.179228	1.51799	0.154959	0.426022	0.179228	1.40643
CV2169370	14	65.763	65105712	0.154848	0.483741	0.179343	1.54043	0.154848	0.439643	0.179343	1.42887
rs1952202	14	68.422	68352115	0.154183	0.565345	0.177909	1.46388	0.154183	0.521248	0.177909	1.35231
rs7146783	14	71.017	71014044	0.154063	0.580027	0.178491	1.5337	0.154063	0.53593	0.178491	1.42213
rs1860716	14	72.637	72703314	0.153782	0.61462	0.178273	1.54001	0.153782	0.570522	0.178273	1.42845
CV25938923	14	73.02	73591778	0.155173	0.443756	0.178365	1.41071	0.155173	0.399658	0.178365	1.29914
rs7155651	14	75.228	74626512	0.152931	0.719096	0.175974	1.39593	0.152931	0.674998	0.175974	1.28436
rs221436	14	80.422	78124411	0.158979	-0.0234249	0.173656	0.5635	0.158979	-0.0675223	0.173656	0.451933
rs1652578	14	81.715	80527795	0.159572	-0.0962307	0.172902	0.429431	0.159572	-0.140328	0.172902	0.317865
rs1009799	14	86.091	85915999	0.164842	-0.74326	0.167257	-0.656677	0.164842	-0.787358	0.167257	-0.768244
CV11474909	14	86.747	86764087	0.166013	-0.886992	0.169556	-0.544435	0.166013	-0.931089	0.169556	-0.656002
rs1287659	14	87.117	87275741	0.166278	-0.919517	0.170145	-0.512212	0.166278	-0.963614	0.170145	-0.623779
rs3825663	14	91.498	88419790	0.165858	-0.868004	0.174482	-0.0389148	0.165858	-0.912102	0.174482	-0.150481
CV2786870	14	93.507	89242009	0.16852	-1.19474	0.174956	-0.256536	0.16852	-1.23884	0.174956	-0.368102
CV2812566	14	97.914	92264497	0.168221	-1.15804	0.171462	-0.574532	0.168221	-1.20213	0.171462	-0.686099
rs1956721	14	99.268	92906437	0.167867	-1.1146	0.171358	-0.549624	0.167867	-1.1587	0.171358	-0.66119
CV3110089	14	102.407	93910423	0.16763	-1.08546	0.168434	-0.816942	0.16763	-1.12956	0.168434	-0.928509
rs1003229	14	107.431	96161658	0.167636	-1.08619	0.166351	-1.0248	0.167636	-1.13028	0.166351	-1.13637
rs922408	14	108.011	96476161	0.168638	-1.20919	0.166887	-1.07124	0.168638	-1.25329	0.166887	-1.18281
rs3736951	14	115.113	98786442	0.166855	-0.990323	0.163199	-1.26076	0.166855	-1.03442	0.163199	-1.37232
rs730570	14	115.61	99132931	0.164361	-0.684175	0.16139	-1.19268	0.164361	-0.728272	0.16139	-1.30424
rs4906172	14	119.262	100444974	0.165429	-0.815282	0.162364	-1.20203	0.165429	-0.859379	0.162364	-1.3136
rs1131877	14	121.707	101332090	0.16424	-0.669258	0.162572	-1.06298	0.16424	-0.713355	0.162572	-1.17454
rs4983500	14	123.429	103017200	0.16327	-0.550187	0.163298	-0.894178	0.16327	-0.594284	0.163298	-1.00574
CV197451	15	2.657	21249393	0.155527	0.400285	0.175862	1.12642	0.155527	0.356188	0.175862	1.01485
rs2714758	15	6.742	23026698	0.154289	0.55235	0.176666	1.32969	0.154289	0.508253	0.176666	1.21812
rs897177	15	13.014	25049483	0.150467	1.02156	0.177023	1.74546	0.150467	0.977458	0.177023	1.6339
rs1800404	15	16.024	25838132	0.149256	1.17022	0.176448	1.80881	0.149256	1.12612	0.176448	1.69724
rs7170869	15	16.181	25891107	0.151961	0.838137	0.177683	1.66248	0.151961	0.79404	0.177683	1.55091
rs4778140	15	16.442	25979269	0.152952	0.716466	0.178316	1.62691	0.152952	0.672368	0.178316	1.51535
CV215233	15	19.365	26966049	0.152726	0.744204	0.172923	1.11268	0.152726	0.700107	0.172923	1.00112
rs2004657	15	20.504	27350570	0.153811	0.610954	0.173502	1.06234	0.153811	0.566856	0.173502	0.950772
rs534755	15	26.358	30889974	0.150155	1.05986	0.176547	1.72916	0.150155	1.01577	0.176547	1.6176
rs557225	15	30.27	31988370	0.147659	1.36631	0.173519	1.67623	0.147659	1.32221	0.173519	1.56466
rs347867	15	31.014	32327020	0.147577	1.37631	0.172714	1.6043	0.147577	1.33221	0.172714	1.49273
CV1357567	15	32.205	32869918	0.150669	0.996785	0.172753	1.30056	0.150669	0.952688	0.172753	1.18899
rs318331	15	32.971	33259908	0.151034	0.95197	0.173765	1.36487	0.151034	0.907873	0.173765	1.2533
rs275183	15	39.534	37161022	0.152098	0.821295	0.175667	1.44823	0.152098	0.777198	0.175667	1.33667
rs679882	15	42.67	38475403	0.15225	0.802702	0.182808	2.14378	0.15225	0.758605	0.182808	2.03222
rs7086	15	42.825	40167164	0.144319	1.77632	0.177527	2.40739	0.144319	1.73223	0.177527	2.29583
rs502157	15	43.101	41244629	0.152508	0.770948	0.182085	2.04607	0.152508	0.72685	0.182085	1.9345
rs694985	15	43.174	41529443	0.151986	0.835001	0.181873	2.07694	0.151986	0.790904	0.181873	1.96538
CV11769012	15	44.171	43265015	0.151448	0.901087	0.176963	1.64189	0.151448	0.856989	0.176963	1.53033
rs1426654	15	46.883	46142540	0.145333	1.65176	0.162219	0.783244	0.145333	1.60766	0.162219	0.671677
rs7162626	15	47.72	46660671	0.150192	1.05532	0.16953	1.0273	0.150192	1.01122	0.16953	0.915729
rs3751631	15	50.14	50250400	0.153071	0.701891	0.165039	0.293927	0.153071	0.657794	0.165039	0.18236
rs974828	15	61.323	58571611	0.151492	0.895664	0.157287	-0.320345	0.151492	0.851567	0.157287	-0.431912
rs8038016	15	65.85	62711554	0.150559	1.0102	0.156975	-0.25858	0.150559	0.966106	0.156975	-0.370147
rs6494531	15	66.432	63676013	0.15023	1.05066	0.156071	-0.315767	0.15023	1.00657	0.156071	-0.427334
rs521504	15	66.747	64065617	0.150105	1.06592	0.155466	-0.363576	0.150105	1.02182	0.155466	-0.475143
rs7359307	15	71.816	66702901	0.151659	0.875162	0.152047	-0.858416	0.151659	0.831064	0.152047	-0.969983
rs896999	15	72.167	66816395	0.15138	0.909407	0.152385	-0.797031	0.15138	0.86531	0.152385	-0.908598
CV2899623	15	73.1	67601239	0.150722	0.990215	0.151386	-0.830939	0.150722	0.946118	0.151386	-0.942505
rs2162235	15	77.889	70311243	0.143709	1.85124	0.148084	-0.46164	0.143709	1.80714	0.148084	-0.573206
rs1562250	15	78.104	70533865	0.143112	1.92449	0.148464	-0.364394	0.143112	1.88039	0.148464	-0.475961
rs1466112	15	78.373	70969586	0.142704	1.97453	0.147443	-0.425491	0.142704	1.93043	0.147443	-0.537057
rs3784789	15	80.14	72798369	0.130776	3.43886	0.131716	-0.803543	0.130776	3.39477	0.131716	-0.91511
rs1378940	15	80.14	72799311	0.130673	3.45158	0.130869	-0.877462	0.130673	3.40748	0.130869	-0.989029
rs4779112	15	81.978	76936405	0.133294	3.1298	0.135803	-0.647304	0.133294	3.0857	0.135803	-0.758871
rs980618	15	86.209	79234028	0.135956	2.80304	0.14428	-0.068669	0.135956	2.75894	0.14428	-0.180236
rs4238528	15	86.324	79335524	0.135223	2.89301	0.144319	0.00811764	0.135223	2.84892	0.144319	-0.103449
rs725686	15	89.3	83769332	0.135897	2.81025	0.148479	0.354974	0.135897	2.76615	0.148479	0.243408
rs1269077	15	96.004	88190897	0.138772	2.45731	0.153957	0.613987	0.138772	2.41321	0.153957	0.502421
CV25473175	15	96.216	88357384	0.138294	2.51598	0.15521	0.786284	0.138294	2.47188	0.15521	0.674718
CV1319948	15	97.754	89295572	0.138415	2.50111	0.158851	1.1365	0.138415	2.45702	0.158851	1.02493
rs7176652	15	103.921	91224746	0.143999	1.81563	0.159373	0.632822	0.143999	1.77153	0.159373	0.521255
rs2289009	15	110.608	92672265	0.142727	1.97175	0.171576	1.97371	0.142727	1.92765	0.171576	1.86215
rs716591	15	111.113	93007028	0.144601	1.74163	0.168286	1.45975	0.144601	1.69753	0.168286	1.34818
rs188324	15	112.014	93430273	0.143714	1.85059	0.166409	1.36131	0.143714	1.80649	0.166409	1.24974
rs748095	15	112.634	93554196	0.144137	1.7986	0.16679	1.35707	0.144137	1.75451	0.16679	1.2455
rs6598508	15	124.387	96750736	0.149265	1.16914	0.167924	0.959728	0.149265	1.12504	0.167924	0.848162
rs713613	15	128.88	98005664	0.151407	0.9061	0.166906	0.645239	0.151407	0.862003	0.166906	0.533672
CV25640375	15	130.581	98748190	0.154151	0.569322	0.168148	0.495844	0.154151	0.525225	0.168148	0.384277
rs2411841	15	130.992	98927515	0.153629	0.633395	0.167346	0.467999	0.153629	0.589298	0.167346	0.356433
rs4357923	15	131.764	99264382	0.154841	0.484589	0.167221	0.334924	0.154841	0.440492	0.167221	0.223358
rs8032573	15	132.353	99521517	0.154946	0.471647	0.167101	0.312468	0.154946	0.427549	0.167101	0.200901
rs900414	15	132.51	99589847	0.149399	1.15265	0.159674	0.125481	0.149399	1.10856	0.159674	0.0139141
rs926694	16	1.999	467962	0.154303	0.550659	0.183048	1.96334	0.154303	0.506562	0.183048	1.85178
CV2782745	16	2.859	764099	0.155907	0.353638	0.182786	1.7776	0.155907	0.309541	0.182786	1.66603
rs197070	16	3.798	1087709	0.145622	1.61637	0.178092	2.33399	0.145622	1.57227	0.178092	2.22243
rs7186219	16	3.987	1152890	0.15558	0.393792	0.185423	2.07251	0.15558	0.349695	0.185423	1.96095
rs932391	16	5.026	1510858	0.150273	1.0453	0.182224	2.28233	0.150273	1.0012	0.182224	2.17076
rs403609	16	6.313	1954425	0.14875	1.23229	0.18001	2.2135	0.14875	1.18819	0.18001	2.10194
CV25625889	16	6.636	2065712	0.153759	0.617358	0.187635	2.47386	0.153759	0.573261	0.187635	2.3623
rs224241	16	9.51	3317321	0.151197	0.931868	0.191368	3.10026	0.151197	0.88777	0.191368	2.98869
rs2008344	16	9.83	3741847	0.150195	1.05487	0.191037	3.16703	0.150195	1.01077	0.191037	3.05547
rs879620	16	10.363	4016014	0.15281	0.733856	0.19244	3.04638	0.15281	0.689758	0.19244	2.93482
rs736836	16	10.765	4285371	0.155106	0.452067	0.19452	3.02494	0.155106	0.40797	0.19452	2.91337
rs4786487	16	11.029	4440690	0.153134	0.694088	0.193266	3.09634	0.153134	0.64999	0.193266	2.98477
rs733631	16	11.963	4936384	0.153012	0.709035	0.19077	2.86015	0.153012	0.664938	0.19077	2.74858
rs1008574	16	13.541	5773395	0.153693	0.625483	0.188057	2.52245	0.153693	0.581385	0.188057	2.41088
rs716508	16	16.156	6337206	0.156276	0.308329	0.185318	1.99282	0.156276	0.264232	0.185318	1.88125
rs887856	16	17.48	6689386	0.15576	0.371692	0.185057	2.01822	0.15576	0.327595	0.185057	1.90666
rs8060733	16	19.57	7632679	0.164681	-0.723408	0.183543	0.979886	0.164681	-0.767506	0.183543	0.868319
rs40460	16	22.827	8403392	0.158033	0.0926459	0.175649	0.855917	0.158033	0.0485484	0.175649	0.744351
CV1518803	16	24.138	9186584	0.159743	-0.117289	0.175315	0.652503	0.159743	-0.161387	0.175315	0.540936
rs1112724	16	27.53	10607021	0.156433	0.289101	0.17151	0.60325	0.156433	0.245004	0.17151	0.491684
rs1729059	16	27.955	10809517	0.156488	0.282409	0.172456	0.691918	0.156488	0.238312	0.172456	0.580351
rs741176	16	28.265	11112242	0.155881	0.356941	0.172421	0.748874	0.155881	0.312844	0.172421	0.637307
rs2217271	16	29.962	12670919	0.156652	0.26218	0.170716	0.502435	0.156652	0.218083	0.170716	0.390868
rs1650999	16	30.11	12728269	0.159257	-0.0575655	0.169783	0.150375	0.159257	-0.101663	0.169783	0.0388085
rs2043426	16	30.629	12930236	0.156695	0.256952	0.169153	0.342631	0.156695	0.212855	0.169153	0.231065
rs2011209	16	33.682	14118111	0.154746	0.496248	0.166419	0.264515	0.154746	0.452151	0.166419	0.152948
rs1428104	16	38.69	17977578	0.153992	0.588751	0.165633	0.261311	0.153992	0.544653	0.165633	0.149745
rs6497402	16	41.88	19735947	0.149294	1.16559	0.164255	0.591716	0.149294	1.12149	0.164255	0.48015
rs741719	16	43.36	21136122	0.149481	1.14259	0.16373	0.520827	0.149481	1.09849	0.16373	0.40926
rs1559316	16	44.679	22244518	0.150576	1.00812	0.162618	0.301241	0.150576	0.964026	0.162618	0.189675
rs24656	16	45.507	22939451	0.150697	0.993258	0.162218	0.249352	0.150697	0.949161	0.162218	0.137785
G5505a195	16	47.659	24242254	0.15225	0.802582	0.160472	-0.0789472	0.15225	0.758485	0.160472	-0.190514
G5505a39	16	47.969	24380642	0.152397	0.784553	0.160149	-0.125642	0.152397	0.740456	0.160149	-0.237209
rs1011078	16	48.708	24860228	0.153338	0.669092	0.158966	-0.336975	0.153338	0.624995	0.158966	-0.448542
rs1858880	16	51.622	26539290	0.15458	0.516565	0.15946	-0.41144	0.15458	0.472467	0.15946	-0.523007
rs2234898	16	53.498	27340288	0.155443	0.410672	0.158961	-0.54692	0.155443	0.366574	0.158961	-0.658486
rs232086	16	53.592	27503569	0.158341	0.0548455	0.160812	-0.651187	0.158341	0.0107481	0.160812	-0.762754
rs81118	16	53.9	28042067	0.150811	0.979302	0.15579	-0.401605	0.150811	0.935205	0.15579	-0.513172
CV37072	16	54.717	28879486	0.154602	0.513903	0.159429	-0.416663	0.154602	0.469806	0.159429	-0.52823
CV11377397	16	54.9	29039646	0.155106	0.451989	0.154837	-0.923838	0.155106	0.407892	0.154837	-1.0354
rs888339	16	58.079	47719065	0.156222	0.314968	0.162773	-0.245192	0.156222	0.270871	0.162773	-0.356758
rs1224	16	58.329	48350778	0.156683	0.258364	0.162939	-0.274583	0.156683	0.214266	0.162939	-0.386149
rs3803665	16	59.096	49450551	0.157563	0.150374	0.162426	-0.413091	0.157563	0.106277	0.162426	-0.524657
CV107056	16	62.65	51455193	0.153864	0.604486	0.157925	-0.492947	0.153864	0.560389	0.157925	-0.604513
rs4784214	16	64.338	52265397	0.159103	-0.0386788	0.161969	-0.611789	0.159103	-0.0827762	0.161969	-0.723356
rs1825730	16	69.346	54901023	0.163209	-0.542688	0.159946	-1.22167	0.163209	-0.586785	0.159946	-1.33324
rs30962	16	70.163	55059307	0.164109	-0.653228	0.160186	-1.28735	0.164109	-0.697326	0.160186	-1.39891
rs1362400	16	70.761	55350427	0.163624	-0.593748	0.161127	-1.1455	0.163624	-0.637846	0.161127	-1.25707
rs2133783	16	72.867	56748732	0.164967	-0.758628	0.162699	-1.12276	0.164967	-0.802725	0.162699	-1.23433
CV25632732	16	76.17	58487894	0.165078	-0.772243	0.165233	-0.881664	0.165078	-0.81634	0.165233	-0.993231
rs8045523	16	84.72	66749618	0.168843	-1.23435	0.17132	-0.650492	0.168843	-1.27845	0.17132	-0.762058
rs3852700	16	84.822	67048095	0.170601	-1.45026	0.171538	-0.803787	0.170601	-1.49435	0.171538	-0.915353
rs8057271	16	85.544	69043397	0.169154	-1.27259	0.169828	-0.829905	0.169154	-1.31668	0.169828	-0.941472
rs2270843	16	86.173	69749315	0.162585	-0.466136	0.163429	-0.813052	0.162585	-0.510233	0.163429	-0.924618
CV2851800	16	91.102	74685549	0.171666	-1.58095	0.163027	-1.75663	0.171666	-1.62504	0.163027	-1.86819
rs7201936	16	91.248	74902405	0.170396	-1.42509	0.164647	-1.46905	0.170396	-1.46918	0.164647	-1.58061
CV2847044	16	91.291	74966280	0.170086	-1.387	0.165481	-1.35521	0.170086	-1.4311	0.165481	-1.46677
rs7201030	16	92.097	76303319	0.17624	-2.14251	0.164324	-2.08271	0.17624	-2.18661	0.164324	-2.19428
rs2550613	16	95.935	78445335	0.171218	-1.52598	0.163942	-1.62099	0.171218	-1.57007	0.163942	-1.73256
CV3025462	16	96.164	78693527	0.171942	-1.61481	0.161138	-1.97204	0.171942	-1.65891	0.161138	-2.08361
rs5029635	16	99.006	78966970	0.17517	-2.01112	0.165752	-1.83411	0.17517	-2.05522	0.165752	-1.94568
rs2287975	16	100.031	79329594	0.177853	-2.34055	0.165788	-2.09755	0.177853	-2.38464	0.165788	-2.20911
rs4888047	16	100.51	79606016	0.177581	-2.30711	0.165713	-2.07789	0.177581	-2.35121	0.165713	-2.18946
rs6564771	16	102.283	80421316	0.178557	-2.42698	0.165687	-2.17766	0.178557	-2.47108	0.165687	-2.28923
rs1469126	16	103.338	80809420	0.177721	-2.32431	0.165255	-2.13741	0.177721	-2.36841	0.165255	-2.24898
CV490881	16	106.32	81810962	0.184771	-3.18986	0.173872	-1.98154	0.184771	-3.23395	0.173872	-2.09311
rs902542	16	107.108	82039551	0.175751	-2.08243	0.165186	-1.94824	0.175751	-2.12653	0.165186	-2.0598
rs925331	16	113.793	83791795	0.167835	-1.1106	0.168459	-0.834853	0.167835	-1.1547	0.168459	-0.94642
rs900750	16	119.091	85174069	0.164907	-0.751149	0.168534	-0.536034	0.164907	-0.795247	0.168534	-0.647601
rs276982	16	121.856	85982481	0.163962	-0.63517	0.171108	-0.185948	0.163962	-0.679267	0.171108	-0.297515
rs876985	16	127.132	87663758	0.162049	-0.400366	0.168469	-0.258215	0.162049	-0.444464	0.168469	-0.369782
rs889427	16	129.213	88683661	0.160581	-0.220129	0.168014	-0.157329	0.160581	-0.264227	0.168014	-0.268896
rs4785772	16	129.702	89031385	0.160628	-0.225909	0.167287	-0.234385	0.160628	-0.270006	0.167287	-0.345952
rs3785275	16	130.495	89585824	0.160383	-0.195844	0.168099	-0.129267	0.160383	-0.239942	0.168099	-0.240834
rs759974	17	0.577	385709	0.145082	1.68258	0.169853	1.56781	0.145082	1.63848	0.169853	1.45624
rs910925	17	0.707	634297	0.144659	1.73456	0.168261	1.45152	0.144659	1.69046	0.168261	1.33996
rs2436091	17	10.171	3830165	0.144784	1.71921	0.167156	1.32919	0.144784	1.67511	0.167156	1.21762
rs756696	17	16.206	6139579	0.139481	2.37019	0.164407	1.58327	0.139481	2.3261	0.164407	1.4717
rs907946	17	17.332	6521084	0.143506	1.87615	0.165859	1.32731	0.143506	1.83205	0.165859	1.21574
rs378149	17	19.772	7182544	0.144624	1.73885	0.16646	1.27583	0.144624	1.69475	0.16646	1.16427
rs858521	17	20.782	7730713	0.145019	1.6904	0.165037	1.09496	0.145019	1.6463	0.165037	0.983393
rs186283	17	20.914	7854231	0.144719	1.72716	0.163946	1.01622	0.144719	1.68306	0.163946	0.904653
rs2816	17	21.236	8124130	0.147013	1.44555	0.164088	0.802062	0.147013	1.40146	0.164088	0.690496
CV1455767	17	26.959	9831673	0.15102	0.95367	0.161213	0.117251	0.15102	0.909573	0.161213	0.00568486
rs1158485	17	27.717	9972864	0.149844	1.09804	0.15734	-0.151081	0.149844	1.05394	0.15734	-0.262647
rs2270115	17	27.891	10005290	0.151484	0.896667	0.16015	-0.0346632	0.151484	0.85257	0.16015	-0.14623
rs4792008	17	30.715	10736327	0.152413	0.782581	0.15723	-0.417707	0.152413	0.738483	0.15723	-0.529274
rs1513747	17	32.15	11543471	0.152856	0.728229	0.157625	-0.422493	0.152856	0.684131	0.157625	-0.53406
rs1010798	17	32.507	11728995	0.152903	0.72253	0.159803	-0.210381	0.152903	0.678433	0.159803	-0.321947
rs757594	17	33.79	12201198	0.152432	0.780302	0.158956	-0.247818	0.152432	0.736205	0.158956	-0.359385
CV25981636	17	36.242	13097859	0.153949	0.59411	0.16067	-0.228139	0.153949	0.550013	0.16067	-0.339706
rs2024157	17	44.24	15397103	0.152664	0.751819	0.163436	0.174889	0.152664	0.707721	0.163436	0.0633227
rs728854	17	44.603	15559232	0.153045	0.705026	0.163484	0.14174	0.153045	0.660928	0.163484	0.0301737
rs758858	17	45.712	16055513	0.153113	0.696716	0.163885	0.174904	0.153113	0.652618	0.163885	0.0633372
rs936108	17	47.47	17640359	0.153939	0.595247	0.166343	0.337224	0.153939	0.551149	0.166343	0.225657
rs7502682	17	48.86	19457480	0.152751	0.741138	0.165656	0.387149	0.152751	0.697041	0.165656	0.275583
rs1044420	17	49.912	21065805	0.15256	0.764537	0.167901	0.629505	0.15256	0.720439	0.167901	0.517938
rs732928	17	49.967	21306103	0.152786	0.736811	0.167746	0.591577	0.152786	0.692714	0.167746	0.480011
rs631905	17	51.91	27028877	0.152703	0.747017	0.167629	0.588186	0.152703	0.70292	0.167629	0.47662
rs1800845	17	53.152	29849001	0.150845	0.975165	0.167706	0.780842	0.150845	0.931068	0.167706	0.669275
rs894723	17	54.797	30729567	0.151444	0.901534	0.169149	0.864758	0.151444	0.857436	0.169149	0.753191
rs735555	17	55.233	30963000	0.149622	1.12523	0.166412	0.77368	0.149622	1.08113	0.166412	0.662113
rs886359	17	59.34	32545524	0.154165	0.567556	0.17283	0.960272	0.154165	0.523458	0.17283	0.848705
rs1860190	17	60.094	32722123	0.152049	0.827263	0.173653	1.25272	0.152049	0.783166	0.173653	1.14116
rs212498	17	60.753	32876599	0.153649	0.63087	0.173202	1.04861	0.153649	0.586772	0.173202	0.93704
rs225265	17	62.816	34107522	0.152728	0.744014	0.174809	1.30021	0.152728	0.699917	0.174809	1.18864
rs1003645	17	63.403	34485834	0.150339	1.03726	0.173219	1.37969	0.150339	0.993166	0.173219	1.26813
CV1960437	17	65.212	35544099	0.155855	0.360066	0.181225	1.62743	0.155855	0.315969	0.181225	1.51586
CV2544039	17	65.391	35655960	0.155494	0.404435	0.181265	1.66743	0.155494	0.360338	0.181265	1.55586
rs739753	17	66.118	36239827	0.158059	0.0895217	0.181853	1.47067	0.158059	0.0454243	0.181853	1.3591
CV11616360	17	66.928	36954092	0.1563	0.305414	0.180764	1.53726	0.1563	0.261316	0.180764	1.42569
rs907094	17	68.273	38165334	0.155842	0.361648	0.179082	1.41551	0.155842	0.31755	0.179082	1.30394
rs916926	17	69.444	39403448	0.156998	0.219696	0.179623	1.35433	0.156998	0.175599	0.179623	1.24277
rs743686	17	70	40010409	0.157254	0.188285	0.179072	1.27401	0.157254	0.144188	0.179072	1.16244
rs730086	17	70.71	40644922	0.154956	0.470456	0.176429	1.23972	0.154956	0.426358	0.176429	1.12815
rs650558	17	71.247	41094207	0.158119	0.0820946	0.177032	0.984917	0.158119	0.0379972	0.177032	0.87335
rs799912	17	71.558	41630299	0.156805	0.243405	0.176297	1.04256	0.156805	0.199307	0.176297	0.930993
rs13726	17	72.545	42714726	0.158518	0.0332001	0.174231	0.666571	0.158518	-0.0108973	0.174231	0.555004
rs701984	17	74.113	46376118	0.159748	-0.117895	0.170655	0.188296	0.159748	-0.161992	0.170655	0.0767292
rs890435	17	74.339	47194037	0.159904	-0.137037	0.170862	0.193329	0.159904	-0.181134	0.170862	0.0817619
rs271653	17	75.77	48480518	0.161508	-0.33398	0.171403	0.0875317	0.161508	-0.378077	0.171403	-0.024035
rs1969513	17	76.812	48831938	0.160958	-0.26642	0.168961	-0.100664	0.160958	-0.310517	0.168961	-0.212231
rs739924	17	77.625	49106245	0.159808	-0.1252	0.172995	0.415256	0.159808	-0.169297	0.172995	0.30369
rs1263949	17	78.76	50306174	0.154721	0.49934	0.172239	0.846184	0.154721	0.455243	0.172239	0.734618
rs767325	17	78.902	50380282	0.159835	-0.128499	0.174332	0.545527	0.159835	-0.172596	0.174332	0.43396
rs1910211	17	79.769	51997718	0.161869	-0.378208	0.175583	0.467691	0.161869	-0.422305	0.175583	0.356125
rs1508019	17	80.198	52769654	0.16041	-0.199183	0.175417	0.596245	0.16041	-0.24328	0.175417	0.484679
rs1506591	17	82.377	54186231	0.160016	-0.150804	0.175946	0.688077	0.160016	-0.194902	0.175946	0.57651
rs3760281	17	82.633	54276849	0.158628	0.0196983	0.176827	0.913969	0.158628	-0.0243991	0.176827	0.802402
rs879768	17	83.119	54448650	0.160148	-0.166913	0.177144	0.794283	0.160148	-0.211011	0.177144	0.682716
CV7958240	17	84.879	55070864	0.158328	0.0564142	0.177839	1.04439	0.158328	0.0123168	0.177839	0.932822
rs1019117	17	85.308	55222767	0.162654	-0.47466	0.175471	0.37833	0.162654	-0.518758	0.175471	0.266763
rs1024819	17	87.479	56081909	0.162618	-0.470194	0.174275	0.262986	0.162618	-0.514292	0.174275	0.15142
rs1017528	17	87.824	56487189	0.161451	-0.326962	0.174012	0.352874	0.161451	-0.371059	0.174012	0.241307
rs729647	17	91.945	61222297	0.171909	-1.61082	0.171337	-0.953907	0.171909	-1.65492	0.171337	-1.06547
rs1427463	17	93.446	63042683	0.174615	-1.94296	0.169466	-1.40933	0.174615	-1.98706	0.169466	-1.5209
rs736892	17	93.571	63610034	0.174821	-1.96831	0.170152	-1.36162	0.174821	-2.01241	0.170152	-1.47318
rs718597	17	93.835	63829899	0.174561	-1.93643	0.171013	-1.25008	0.174561	-1.98053	0.171013	-1.36165
CV11876714	17	95.293	64890481	0.17292	-1.73497	0.170892	-1.09886	0.17292	-1.77906	0.170892	-1.21043
CV2183125	17	98.975	66911950	0.176337	-2.15441	0.169833	-1.54423	0.176337	-2.19851	0.169833	-1.6558
rs2058128	17	100.11	67706616	0.175387	-2.03775	0.169444	-1.48832	0.175387	-2.08185	0.169444	-1.59989
rs739549	17	101.722	68486597	0.176404	-2.16265	0.167369	-1.79607	0.176404	-2.20675	0.167369	-1.90764
rs993242	17	102.318	68763697	0.177792	-2.33309	0.16714	-1.95695	0.177792	-2.37719	0.16714	-2.06852
rs350616	17	103.13	69153227	0.176853	-2.21781	0.167642	-1.8136	0.176853	-2.26191	0.167642	-1.92517
CV11874126	17	104.67	70224632	0.178608	-2.43324	0.165675	-2.18389	0.178608	-2.47733	0.165675	-2.29546
rs718073	17	106.23	71181388	0.177308	-2.27368	0.166669	-1.95566	0.177308	-2.31777	0.166669	-2.06723
CV2067650	17	106.503	71449745	0.176647	-2.19244	0.167621	-1.79508	0.176647	-2.23654	0.167621	-1.90664
rs903104	17	107.396	71621825	0.17816	-2.37818	0.16763	-1.94476	0.17816	-2.42228	0.16763	-2.05633
CV1875841	17	113.088	72943978	0.176427	-2.16544	0.169367	-1.59948	0.176427	-2.20953	0.169367	-1.71105
rs745318	17	113.59	73360921	0.178022	-2.36129	0.169666	-1.72851	0.178022	-2.40539	0.169666	-1.84007
rs1478785	17	113.613	73819988	0.175469	-2.04788	0.169043	-1.53648	0.175469	-2.09198	0.169043	-1.64805
rs1868821	17	115.124	74746812	0.176368	-2.15817	0.172483	-1.28358	0.176368	-2.20226	0.172483	-1.39515
CV3241728	17	115.347	75032097	0.176306	-2.15062	0.172408	-1.28491	0.176306	-2.19472	0.172408	-1.39648
rs717571	17	116.089	75217946	0.169494	-1.31427	0.164431	-1.40079	0.169494	-1.35837	0.164431	-1.51236
rs312895	17	118.469	76021167	0.172069	-1.6305	0.175093	-0.596167	0.172069	-1.6746	0.175093	-0.707733
rs691225	17	121.468	77059893	0.16811	-1.14443	0.172869	-0.423448	0.16811	-1.18853	0.172869	-0.535015
rs4789908	17	123.496	77559178	0.167336	-1.04938	0.174655	-0.168662	0.167336	-1.09348	0.174655	-0.280228
rs1317421	17	124	77675228	0.167689	-1.09278	0.176631	-0.00729595	0.167689	-1.13688	0.176631	-0.118863
rs898523	17	124.874	77861495	0.168934	-1.24557	0.179754	0.17967	0.168934	-1.28967	0.179754	0.0681036
rs3829572	17	132.146	79520331	0.164474	-0.698081	0.172991	-0.0495222	0.164474	-0.742179	0.172991	-0.161089
rs8074932	17	133.351	80005745	0.160987	-0.26996	0.171774	0.176379	0.160987	-0.314057	0.171774	0.0648123
rs7406705	17	134.1	80307853	0.162264	-0.426747	0.172504	0.1219	0.162264	-0.470844	0.172504	0.0103337
rs518471	18	1.049	608124	0.166545	-0.952253	0.161241	-1.42471	0.166545	-0.99635	0.161241	-1.53628
rs632600	18	7.038	2661380	0.167594	-1.08109	0.158904	-1.76171	0.167594	-1.12519	0.158904	-1.87327
rs1639348	18	10.239	3630252	0.167374	-1.05407	0.159749	-1.6557	0.167374	-1.09816	0.159749	-1.76726
rs439890	18	10.617	3710081	0.16738	-1.05485	0.159161	-1.71492	0.16738	-1.09894	0.159161	-1.82649
rs721593	18	17.13	5629957	0.159682	-0.109757	0.158815	-0.983229	0.159682	-0.153854	0.158815	-1.0948
rs1917913	18	17.401	5732915	0.159437	-0.079649	0.158801	-0.960278	0.159437	-0.123746	0.158801	-1.07184
CV3086255	18	23.373	7039282	0.159109	-0.0393815	0.166673	-0.144304	0.159109	-0.0834789	0.166673	-0.25587
rs749787	18	25.151	7417786	0.155183	0.442561	0.15848	-0.568918	0.155183	0.398464	0.15848	-0.680485
rs1440997	18	26.569	7888534	0.154754	0.495213	0.159034	-0.471144	0.154754	0.451115	0.159034	-0.582711
rs629699	18	29.228	8825869	0.154541	0.521373	0.162397	-0.11526	0.154541	0.477276	0.162397	-0.226827
rs1869735	18	31.68	9690456	0.155702	0.378869	0.165188	0.0469025	0.155702	0.334772	0.165188	-0.0646641
rs644004	18	39.467	12004621	0.152153	0.814576	0.170075	0.886361	0.152153	0.770479	0.170075	0.774794
rs670671	18	39.696	12852942	0.151874	0.84878	0.169464	0.853346	0.151874	0.804683	0.169464	0.741779
rs663744	18	42.401	16960477	0.152226	0.805582	0.172037	1.07429	0.152226	0.761484	0.172037	0.962721
rs891282	18	45.137	19791047	0.151868	0.84958	0.171822	1.08857	0.151868	0.805483	0.171822	0.977006
rs537069	18	45.696	20341231	0.15183	0.854146	0.170538	0.964552	0.15183	0.810049	0.170538	0.852985
rs8089004	18	51.776	24330259	0.157646	0.140197	0.179035	1.23134	0.157646	0.0960998	0.179035	1.11977
rs1628743	18	52.066	24637585	0.154321	0.548454	0.177049	1.36462	0.154321	0.504356	0.177049	1.25305
rs966304	18	52.508	25105774	0.155192	0.441427	0.177308	1.3036	0.155192	0.39733	0.177308	1.19204
rs4799310	18	54.414	27340696	0.154287	0.552561	0.177602	1.42295	0.154287	0.508464	0.177602	1.31139
rs4436849	18	55.134	28807433	0.153008	0.709644	0.174517	1.2433	0.153008	0.665547	0.174517	1.13174
rs550139	18	56.863	30976311	0.155173	0.443855	0.178448	1.41902	0.155173	0.399758	0.178448	1.30745
rs322636	18	57.77	32854148	0.155683	0.381128	0.180598	1.58215	0.155683	0.33703	0.180598	1.47058
rs1941941	18	58.568	33349322	0.159096	-0.0378429	0.184212	1.60223	0.159096	-0.0819404	0.184212	1.49066
rs307114	18	60.562	35892634	0.159717	-0.114078	0.178652	0.987145	0.159717	-0.158175	0.178652	0.875578
rs879214	18	62.446	38809551	0.15747	0.161839	0.180041	1.34903	0.15747	0.117742	0.180041	1.23746
rs717140	18	63.133	40071351	0.15839	0.0488824	0.179862	1.2396	0.15839	0.00478496	0.179862	1.12803
rs8089153	18	65.634	42021292	0.159754	-0.11858	0.180388	1.15618	0.159754	-0.162677	0.180388	1.04462
CV474845	18	68.113	43769752	0.162932	-0.508741	0.180911	0.891989	0.162932	-0.552838	0.180911	0.780423
rs2306514	18	69.21	44398208	0.163328	-0.557333	0.181436	0.904883	0.163328	-0.60143	0.181436	0.793316
rs7230113	18	69.809	44615389	0.164116	-0.65413	0.181986	0.88116	0.164116	-0.698227	0.181986	0.769593
rs357897	18	70.092	44836171	0.164517	-0.70338	0.180389	0.68233	0.164517	-0.747477	0.180389	0.570763
rs3892158	18	72.142	46452500	0.163981	-0.637489	0.177572	0.455369	0.163981	-0.681587	0.177572	0.343802
rs1530390	18	72.334	46567888	0.163423	-0.569022	0.176423	0.396628	0.163423	-0.61312	0.176423	0.285061
CV439955	18	76.007	50661763	0.16163	-0.348895	0.174846	0.41811	0.16163	-0.392992	0.174846	0.306543
rs1440476	18	76.31	51189053	0.16178	-0.367351	0.175186	0.436959	0.16178	-0.411448	0.175186	0.325392
CV2673992	18	77.466	52420358	0.161831	-0.373553	0.177302	0.642437	0.161831	-0.41765	0.177302	0.53087
rs1214040	18	77.533	52660918	0.159815	-0.12608	0.176756	0.788778	0.159815	-0.170178	0.176756	0.677212
rs6567036	18	80.61	54768991	0.159007	-0.0268716	0.174819	0.676393	0.159007	-0.0709691	0.174819	0.564827
rs7236745	18	86.201	57507312	0.158596	0.0235819	0.173792	0.615064	0.158596	-0.0205156	0.173792	0.503498
rs1030582	18	86.623	57884429	0.158466	0.0394872	0.174176	0.666196	0.158466	-0.00461024	0.174176	0.554629
rs1545812	18	87.786	58981010	0.159322	-0.0655598	0.172296	0.393994	0.159322	-0.109657	0.172296	0.282427
PAI2a45	18	88.869	59733951	0.159874	-0.133272	0.170781	0.188315	0.159874	-0.177369	0.170781	0.0767483
rs8086245	18	91.635	61648333	0.162627	-0.471254	0.170377	-0.125828	0.162627	-0.515351	0.170377	-0.237394
rs1539964	18	97.849	65774254	0.170922	-1.48962	0.170196	-0.969226	0.170922	-1.53372	0.170196	-1.08079
CV1616421	18	97.945	65899322	0.171083	-1.50943	0.171177	-0.887708	0.171083	-1.55353	0.171177	-0.999275
rs634392	18	100.861	68365014	0.17127	-1.53237	0.168962	-1.12666	0.17127	-1.57646	0.168962	-1.23823
rs4892047	18	101.946	68633796	0.175064	-1.99815	0.170503	-1.35081	0.175064	-2.04224	0.170503	-1.46238
rs1943798	18	103.534	69181169	0.170015	-1.37829	0.16864	-1.03385	0.170015	-1.42238	0.16864	-1.14542
rs8096427	18	108.217	70348322	0.167754	-1.10068	0.174704	-0.205418	0.167754	-1.14478	0.174704	-0.316984
rs868859	18	110.982	71623167	0.166725	-0.974402	0.174571	-0.116272	0.166725	-1.0185	0.174571	-0.227839
rs4891017	18	112.178	72224936	0.16416	-0.65952	0.170899	-0.226404	0.16416	-0.703618	0.170899	-0.33797
rs2472640	18	120.242	74850035	0.164227	-0.667716	0.168857	-0.436312	0.164227	-0.711814	0.168857	-0.547879
rs1942629	18	121.642	75954754	0.163244	-0.547069	0.167994	-0.424365	0.163244	-0.591167	0.167994	-0.535931
CV1438447	19	0.097	983369	0.162601	-0.468166	0.164084	-0.749482	0.162601	-0.512263	0.164084	-0.861048
rs6510653	19	6.045	2209223	0.162136	-0.41099	0.164169	-0.694715	0.162136	-0.455087	0.164169	-0.806282
rs759072	19	8.428	2679971	0.160398	-0.197615	0.163156	-0.622543	0.160398	-0.241713	0.163156	-0.73411
rs8110664	19	9.007	2834136	0.161047	-0.277272	0.163458	-0.657015	0.161047	-0.321369	0.163458	-0.768582
rs2277733	19	15.972	4665044	0.161188	-0.294585	0.159656	-1.0494	0.161188	-0.338683	0.159656	-1.16097
rs886933	19	17.678	5284960	0.160737	-0.239297	0.156985	-1.2704	0.160737	-0.283395	0.156985	-1.38197
rs535765	19	17.931	5386309	0.153498	0.649488	0.150058	-1.23927	0.153498	0.605391	0.150058	-1.35084
rs2436486	19	18.814	5740805	0.162096	-0.406094	0.157575	-1.34685	0.162096	-0.450191	0.157575	-1.45841
rs1865028	19	19.375	5966066	0.160681	-0.232346	0.156909	-1.27228	0.160681	-0.276444	0.156909	-1.38385
rs1049343	19	20.338	6319874	0.161015	-0.273395	0.156907	-1.30581	0.161015	-0.317492	0.156907	-1.41737
rs443658	19	22.494	6854920	0.159756	-0.118809	0.156721	-1.19894	0.159756	-0.162907	0.156721	-1.31051
rs1025281	19	24.07	7346670	0.158427	0.0443284	0.156316	-1.10704	0.158427	0.000230937	0.156316	-1.21861
rs3865463	19	25.719	8074326	0.157456	0.163528	0.157276	-0.914901	0.157456	0.119431	0.157276	-1.02647
rs1865056	19	28.493	9089829	0.152932	0.718872	0.159733	-0.22033	0.152932	0.674775	0.159733	-0.331897
rs1833791	19	29.453	9661576	0.152897	0.723252	0.15912	-0.277764	0.152897	0.679155	0.15912	-0.38933
rs2900918	19	33.723	13366333	0.146879	1.46204	0.160688	0.477072	0.146879	1.41794	0.160688	0.365506
rs1531212	19	34.682	13812830	0.149303	1.16437	0.163405	0.506211	0.149303	1.12028	0.163405	0.394644
rs877701	19	34.798	13860426	0.148939	1.2091	0.161032	0.306348	0.148939	1.16501	0.161032	0.194782
rs2242143	19	39.11	16162544	0.152567	0.763709	0.162411	0.0825652	0.152567	0.719611	0.162411	-0.0290014
rs873636	19	39.475	16375771	0.153065	0.70257	0.163143	0.105823	0.153065	0.658473	0.163143	-0.00574353
rs728117	19	39.579	16473011	0.152921	0.720221	0.162935	0.0994234	0.152921	0.676124	0.162935	-0.0121432
CV11523632	19	45.03	18556984	0.162781	-0.490209	0.16997	-0.181656	0.162781	-0.534306	0.16997	-0.293223
rs386976	19	46.691	19972134	0.159635	-0.103941	0.167087	-0.155454	0.159635	-0.148039	0.167087	-0.26702
rs836899	19	46.887	20159844	0.159374	-0.0719732	0.165147	-0.322558	0.159374	-0.116071	0.165147	-0.434125
rs404822	19	47.656	22007807	0.158892	-0.0127779	0.166891	-0.101065	0.158892	-0.0568753	0.166891	-0.212631
rs2035765	19	47.75	22571713	0.159157	-0.0453257	0.166621	-0.154304	0.159157	-0.0894231	0.166621	-0.265871
rs867815	19	49.419	34225922	0.158899	-0.0135794	0.166595	-0.131205	0.158899	-0.0576768	0.166595	-0.242772
rs727740	19	50.17	34581438	0.15952	-0.0898689	0.166017	-0.250538	0.15952	-0.133966	0.166017	-0.362104
CV8153039	19	50.32	34701197	0.159836	-0.128661	0.165965	-0.287137	0.159836	-0.172758	0.165965	-0.398704
rs277079	19	51.047	35257896	0.160392	-0.196904	0.166252	-0.313925	0.160392	-0.241001	0.166252	-0.425492
rs3745784	19	53.525	36460256	0.162452	-0.449759	0.167325	-0.41205	0.162452	-0.493856	0.167325	-0.523617
rs7251953	19	55.703	37764549	0.167691	-1.09301	0.167262	-0.939675	0.167691	-1.13711	0.167262	-1.05124
rs2216595	19	55.97	38225132	0.164261	-0.671955	0.166902	-0.634252	0.164261	-0.716053	0.166902	-0.745819
rs736289	19	56.099	38448902	0.164425	-0.692086	0.167958	-0.545505	0.164425	-0.736184	0.167958	-0.657072
rs1007989	19	57.018	38854127	0.163734	-0.607199	0.167174	-0.554691	0.163734	-0.651296	0.167174	-0.666257
rs7252173	19	58.709	39637904	0.164069	-0.648384	0.165907	-0.714145	0.164069	-0.692482	0.165907	-0.825712
rs1345656	19	59.645	40072184	0.164278	-0.673965	0.166338	-0.691999	0.164278	-0.718062	0.166338	-0.803565
rs1350290	19	60.362	40245812	0.164187	-0.662754	0.166596	-0.657243	0.164187	-0.706852	0.166596	-0.76881
rs926026	19	61.611	40659264	0.164908	-0.751312	0.166687	-0.719955	0.164908	-0.795409	0.166687	-0.831521
rs733128	19	63.598	43216452	0.165701	-0.848665	0.166071	-0.860219	0.165701	-0.892762	0.166071	-0.971786
rs40353	19	65.206	44571503	0.164428	-0.692346	0.163083	-1.03079	0.164428	-0.736443	0.163083	-1.14236
rs718798	19	65.791	44903959	0.16267	-0.47657	0.161282	-1.03513	0.16267	-0.520667	0.161282	-1.1467
rs2011817	19	66.089	45097687	0.153985	0.589669	0.153837	-0.911757	0.153985	0.545571	0.153837	-1.02332
rs2014141	19	66.87	46191829	0.163683	-0.600967	0.15927	-1.33613	0.163683	-0.645064	0.15927	-1.4477
rs873910	19	68.194	46776635	0.163266	-0.549805	0.158702	-1.35117	0.163266	-0.593903	0.158702	-1.46273
CV2829408	19	68.523	47115315	0.162337	-0.435637	0.161078	-1.02224	0.162337	-0.479734	0.161078	-1.13381
rs123187	19	72.355	50522787	0.160847	-0.252817	0.158762	-1.10453	0.160847	-0.296914	0.158762	-1.2161
rs877589	19	74.588	51673783	0.154783	0.49171	0.156888	-0.687478	0.154783	0.447612	0.156888	-0.799044
rs7250850	19	75.217	52277357	0.15669	0.257553	0.157006	-0.86554	0.15669	0.213456	0.157006	-0.977107
rs755327	19	75.506	52569727	0.154169	0.567081	0.154919	-0.822356	0.154169	0.522983	0.154919	-0.933922
rs2974190	19	75.734	52752878	0.156068	0.333951	0.155963	-0.907419	0.156068	0.289853	0.155963	-1.01899
rs889144	19	76.045	52955520	0.150838	0.975972	0.151776	-0.803688	0.150838	0.931875	0.151776	-0.915254
rs436943	19	77.117	53298474	0.155746	0.373499	0.157515	-0.720911	0.155746	0.329402	0.157515	-0.832478
rs640794	19	79.314	53922191	0.154874	0.480562	0.158365	-0.549627	0.154874	0.436465	0.158365	-0.661193
rs1058491	19	80.003	54117650	0.155199	0.440644	0.159193	-0.499497	0.155199	0.396546	0.159193	-0.611064
rs975484	19	81.54	54872078	0.154785	0.491441	0.161044	-0.274176	0.154785	0.447343	0.161044	-0.385742
rs268896	19	85.862	56185007	0.150068	1.07051	0.166199	0.708166	0.150068	1.02642	0.166199	0.596599
rs6509524	19	87.358	56459656	0.14838	1.27777	0.166583	0.914365	0.14838	1.23367	0.166583	0.802798
rs1626153	19	87.457	56477836	0.148871	1.21743	0.166207	0.828021	0.148871	1.17334	0.166207	0.716455
CV3057052	19	88.631	56693297	0.150104	1.06613	0.166195	0.704204	0.150104	1.02203	0.166195	0.592637
rs8112502	19	91.171	57315134	0.15246	0.776912	0.167157	0.565466	0.15246	0.732815	0.167157	0.453899
rs899219	19	92.718	57881084	0.151502	0.894458	0.165847	0.530401	0.151502	0.85036	0.165847	0.418835
rs1650930	19	93.606	58206139	0.151284	0.921212	0.166481	0.615184	0.151284	0.877115	0.166481	0.503618
rs3826756	19	98.951	59106535	0.148091	1.31325	0.170305	1.31346	0.148091	1.26915	0.170305	1.2019
rs922515	19	99.359	59197760	0.146735	1.47966	0.170786	1.49623	0.146735	1.43556	0.170786	1.38466
rs3760698	19	99.798	59296006	0.14877	1.22982	0.171471	1.36187	0.14877	1.18572	0.171471	1.25031
CV2829708	19	104.136	60360617	0.150793	0.981475	0.170593	1.07317	0.150793	0.937377	0.170593	0.961599
rs664684	19	106.058	60877062	0.151399	0.907169	0.168561	0.8108	0.151399	0.863071	0.168561	0.699234
rs274176	19	107.508	61353716	0.153027	0.707306	0.168902	0.68274	0.153027	0.663209	0.168902	0.571174
rs2009609	19	110.59	62955811	0.154243	0.557962	0.169267	0.598011	0.154243	0.513865	0.169267	0.486444
rs734380	19	111.722	63590775	0.154029	0.584302	0.1694	0.632585	0.154029	0.540205	0.1694	0.521018
rs1418032	20	7.517	2072744	0.152861	0.727642	0.172932	1.10023	0.152861	0.683545	0.172932	0.988668
rs214811	20	8.174	2290711	0.15262	0.757203	0.172429	1.07415	0.15262	0.713105	0.172429	0.962582
rs6076688	20	13.253	4530943	0.151395	0.907601	0.165846	0.540918	0.151395	0.863503	0.165846	0.429351
rs6038010	20	14.46	4858786	0.150965	0.960382	0.162309	0.231796	0.150965	0.916285	0.162309	0.120229
rs17352	20	15.327	5092976	0.149826	1.10025	0.163319	0.44563	0.149826	1.05615	0.163319	0.334064
rs1028553	20	16.389	5332971	0.150468	1.02147	0.162618	0.312051	0.150468	0.977369	0.162618	0.200484
rs236121	20	20.076	5967594	0.146487	1.51019	0.162355	0.681986	0.146487	1.46609	0.162355	0.570419
rs1997838	20	21.245	6636169	0.150908	0.967356	0.164629	0.4683	0.150908	0.923259	0.164629	0.356734
rs6107904	20	22.104	6965514	0.1494	1.15248	0.163489	0.504914	0.1494	1.10838	0.163489	0.393347
rs3761884	20	22.4	7045150	0.14862	1.24826	0.163768	0.610328	0.14862	1.20416	0.163768	0.498761
rs2294306	20	25.321	7864025	0.144129	1.79961	0.161114	0.793106	0.144129	1.75551	0.161114	0.681539
rs760847	20	28.17	9293258	0.140137	2.28968	0.159259	1.00578	0.140137	2.24558	0.159259	0.894218
rs1883488	20	28.486	9400752	0.140427	2.25411	0.157898	0.841495	0.140427	2.21002	0.157898	0.729928
rs2232267	20	28.754	9492057	0.139954	2.31218	0.158968	0.995048	0.139954	2.26808	0.158968	0.883481
rs362988	20	31.041	10276370	0.142197	2.03683	0.157912	0.666729	0.142197	1.99274	0.157912	0.555162
rs6078084	20	33.741	11146237	0.148139	1.30738	0.160794	0.362322	0.148139	1.26328	0.160794	0.250755
rs2876410	20	40.237	15549753	0.14962	1.12548	0.162551	0.389699	0.14962	1.08138	0.162551	0.278132
rs1151927	20	40.259	15553837	0.14906	1.1942	0.158443	0.0365781	0.14906	1.15011	0.158443	-0.0749886
rs2423998	20	43.622	16715802	0.152146	0.8154	0.160085	-0.107037	0.152146	0.771303	0.160085	-0.218604
rs4813333	20	46.361	18483399	0.149528	1.13685	0.158242	-0.0299038	0.149528	1.09275	0.158242	-0.14147
rs1024207	20	51.38	21586481	0.146695	1.48465	0.155727	0.00178459	0.146695	1.44056	0.155727	-0.109782
rs1203915	20	52.15	22567504	0.145129	1.67691	0.152996	-0.114149	0.145129	1.63281	0.152996	-0.225716
rs6048661	20	53.209	23246415	0.139159	2.40974	0.140776	-0.73608	0.139159	2.36564	0.140776	-0.847647
rs717064	20	55.271	30811356	0.14803	1.32075	0.153462	-0.356404	0.14803	1.27666	0.153462	-0.467971
rs880113	20	55.593	31873302	0.148051	1.31816	0.150963	-0.607198	0.148051	1.27406	0.150963	-0.718765
rs7261312	20	57.13	34400585	0.151817	0.855756	0.15185	-0.893783	0.151817	0.811659	0.15185	-1.00535
rs761312	20	57.18	35403238	0.150824	0.977738	0.14966	-1.01278	0.150824	0.93364	0.14966	-1.12434
rs694379	20	57.599	35864925	0.152361	0.788957	0.149075	-1.22405	0.152361	0.74486	0.149075	-1.33561
rs1739650	20	60.077	37728926	0.157937	0.104481	0.148576	-1.82852	0.157937	0.0603836	0.148576	-1.94009
rs292858	20	61.353	39019008	0.157572	0.149344	0.149833	-1.66699	0.157572	0.105246	0.149833	-1.77855
rs3092776	20	61.64	39388438	0.157158	0.200164	0.149543	-1.6547	0.157158	0.156067	0.149543	-1.76627
rs1406967	20	61.744	39521203	0.157352	0.176329	0.149928	-1.63566	0.157352	0.132231	0.149928	-1.74723
CV2471127	20	61.88	39617782	0.158413	0.0459879	0.150536	-1.68089	0.158413	0.00189047	0.150536	-1.79245
rs2076250	20	64.032	41429828	0.153887	0.601672	0.15039	-1.245	0.153887	0.557574	0.15039	-1.35657
rs927054	20	66.311	42353225	0.154157	0.568557	0.157897	-0.524781	0.154157	0.524459	0.157897	-0.636347
rs730467	20	66.483	42586114	0.154382	0.540926	0.158697	-0.467596	0.154382	0.496829	0.158697	-0.579163
rs6031088	20	66.55	43085266	0.154515	0.524578	0.157577	-0.592306	0.154515	0.48048	0.157577	-0.703873
rs878522	20	71.815	46302598	0.154459	0.531507	0.164897	0.141671	0.154459	0.48741	0.164897	0.0301042
rs3091653	20	72.188	46483305	0.154001	0.587688	0.165921	0.28913	0.154001	0.543591	0.165921	0.177564
rs6018359	20	72.345	46559345	0.160672	-0.23131	0.169123	-0.0561313	0.160672	-0.275407	0.169123	-0.167698
rs6018424	20	72.693	46672406	0.154404	0.53822	0.166387	0.295416	0.154404	0.494123	0.166387	0.183849
rs238191	20	75.75	48577692	0.157054	0.212899	0.163306	-0.274827	0.157054	0.168801	0.163306	-0.386394
rs2281282	20	78.527	50260756	0.154843	0.484267	0.161738	-0.210912	0.154843	0.44017	0.161738	-0.322478
rs768538	20	80.431	50719114	0.156594	0.269384	0.160193	-0.538848	0.156594	0.225286	0.160193	-0.650415
rs4811368	20	82.114	51869028	0.158149	0.078455	0.159272	-0.78527	0.158149	0.0343576	0.159272	-0.896837
CV11178181	20	85.46	53194266	0.160652	-0.228813	0.16009	-0.952855	0.160652	-0.27291	0.16009	-1.06442
rs2426512	20	86.816	53745681	0.156005	0.341667	0.152986	-1.19742	0.156005	0.29757	0.152986	-1.30899
rs967377	20	87.114	53907639	0.162555	-0.462514	0.159694	-1.1817	0.162555	-0.506612	0.159694	-1.29327
rs6069230	20	87.999	54593032	0.160588	-0.221023	0.158982	-1.05684	0.160588	-0.265121	0.158982	-1.1684
CV2433442	20	92.381	56098152	0.151801	0.857764	0.154689	-0.609628	0.151801	0.813666	0.154689	-0.721194
rs1318379	20	93.182	56446707	0.150123	1.06378	0.154689	-0.442629	0.150123	1.01969	0.154689	-0.554196
rs2426710	20	93.462	56638124	0.147135	1.43062	0.154651	-0.149085	0.147135	1.38652	0.154651	-0.260652
rs6099797	20	94.49	57103748	0.14957	1.13168	0.156612	-0.196213	0.14957	1.08758	0.156612	-0.307779
rs4812110	20	99.216	58841210	0.148024	1.3214	0.160943	0.388465	0.148024	1.2773	0.160943	0.276898
rs194999	20	99.917	59257916	0.146458	1.51374	0.160998	0.549867	0.146458	1.46964	0.160998	0.4383
rs2011592	20	100.356	59518655	0.147469	1.3896	0.160853	0.434781	0.147469	1.3455	0.160853	0.323215
rs817271	20	100.81	59787989	0.14851	1.26176	0.160222	0.268359	0.14851	1.21766	0.160222	0.156792
rs6062548	20	104.723	62112041	0.14256	1.99223	0.161319	0.969649	0.14256	1.94813	0.161319	0.858082
rs6062890	20	105.672	62676052	0.144911	1.70367	0.163866	0.989176	0.144911	1.65958	0.163866	0.87761
rs2205283	21	4.968	14629700	0.156789	0.245381	0.169344	0.352308	0.156789	0.201284	0.169344	0.240741
rs2823232	21	7.336	15612169	0.153663	0.629204	0.17009	0.737656	0.153663	0.585106	0.17009	0.62609
rs2823622	21	9.176	16453981	0.156031	0.338479	0.16971	0.464115	0.156031	0.294382	0.16971	0.352548
rs1689045	21	9.636	16525943	0.154851	0.483269	0.1689	0.500889	0.154851	0.439171	0.1689	0.389322
rs764657	21	12.288	17848524	0.151017	0.953955	0.164471	0.441698	0.151017	0.909858	0.164471	0.330132
CV2966177	21	12.573	18032923	0.151536	0.890328	0.164663	0.409208	0.151536	0.846231	0.164663	0.297641
rs2825942	21	17.715	20308122	0.146174	1.54854	0.168158	1.29051	0.146174	1.50444	0.168158	1.17894
rs2825978	21	17.824	20351585	0.149584	1.12999	0.171304	1.2643	0.149584	1.08589	0.171304	1.15274
CV3027025	21	18.644	20680354	0.147747	1.3555	0.167271	1.04579	0.147747	1.3114	0.167271	0.934223
rs2826241	21	18.722	20711806	0.146681	1.48632	0.167652	1.18974	0.146681	1.44222	0.167652	1.07817
rs1041416	21	21.443	22464314	0.144934	1.70081	0.167481	1.34656	0.144934	1.65671	0.167481	1.23499
CV2807839	21	23.637	24239640	0.14723	1.41893	0.16655	1.02542	0.14723	1.37484	0.16655	0.913857
rs762303	21	23.838	24323013	0.144166	1.79511	0.165803	1.25603	0.144166	1.75102	0.165803	1.14447
rs1008552	21	24.434	24599353	0.149857	1.09639	0.170702	1.17715	0.149857	1.0523	0.170702	1.06558
rs380417	21	25.782	26194030	0.141717	2.09576	0.164911	1.41096	0.141717	2.05167	0.164911	1.2994
rs2830825	21	29.11	27568927	0.146233	1.54126	0.156471	0.121708	0.146233	1.49717	0.156471	0.0101416
rs2070398	21	31.065	29798811	0.148483	1.26504	0.158079	0.0578249	0.148483	1.22094	0.158079	-0.0537418
rs363429	21	31.17	29894825	0.148498	1.26322	0.158358	0.0841271	0.148498	1.21912	0.158358	-0.0274395
rs4383420	21	32.992	31462369	0.149861	1.09589	0.160198	0.131609	0.149861	1.0518	0.160198	0.0200426
rs2282099	21	35.325	32622857	0.150309	1.04097	0.161384	0.205054	0.150309	0.996872	0.161384	0.0934877
rs7282496	21	38.072	33739978	0.151921	0.842982	0.162316	0.137351	0.151921	0.798885	0.162316	0.0257848
rs2243988	21	40.862	35122836	0.151538	0.889998	0.161485	0.0927229	0.151538	0.845901	0.161485	-0.0188438
rs2252585	21	40.956	35162325	0.151467	0.898743	0.162376	0.188482	0.151467	0.854646	0.162376	0.0769151
rs958339	21	42.415	36215228	0.155299	0.42831	0.164069	-0.024366	0.155299	0.384212	0.164069	-0.135933
rs219754	21	43.005	36767737	0.15098	0.958596	0.162065	0.206047	0.15098	0.914498	0.162065	0.0944806
rs915750	21	43.079	36801936	0.150637	1.00067	0.163167	0.349797	0.150637	0.956574	0.163167	0.23823
rs1787337	21	46.072	38076350	0.155101	0.452676	0.167588	0.345613	0.155101	0.408579	0.167588	0.234047
rs2000425	21	47.16	38426880	0.152542	0.76678	0.165119	0.354463	0.152542	0.722682	0.165119	0.242897
CV11378195	21	48.982	39300467	0.148443	1.26998	0.169048	1.15331	0.148443	1.22588	0.169048	1.04175
rs388332	21	51.283	40040031	0.152195	0.809416	0.168573	0.732783	0.152195	0.765319	0.168573	0.621217
rs1467753	21	54.806	41269442	0.154108	0.574559	0.16879	0.563948	0.154108	0.530461	0.16879	0.452382
rs766850	21	55.51	41467213	0.154442	0.533586	0.173222	0.971764	0.154442	0.489488	0.173222	0.860197
rs6517656	21	55.641	41504134	0.152314	0.794765	0.172708	1.13237	0.152314	0.750668	0.172708	1.0208
rs369908	21	56.245	41687529	0.156788	0.245537	0.176056	1.02034	0.156788	0.201439	0.176056	0.908773
rs225412	21	60.022	42537236	0.151873	0.848866	0.178046	1.70728	0.151873	0.804768	0.178046	1.59572
rs2839495	21	60.714	42691049	0.151617	0.880297	0.17747	1.67546	0.151617	0.8362	0.17747	1.56389
rs440431	21	61.775	42926848	0.15134	0.914396	0.176145	1.57125	0.15134	0.870298	0.176145	1.45968
CV3004288	21	63.679	43662890	0.148978	1.20433	0.173894	1.58229	0.148978	1.16023	0.173894	1.47073
rs2838467	21	64.849	44292557	0.149299	1.16487	0.174909	1.65129	0.149299	1.12077	0.174909	1.53973
rs51336	21	66.536	44893428	0.144124	1.80024	0.172516	1.92815	0.144124	1.75615	0.172516	1.81658
CV25622808	21	66.941	45090281	0.154423	0.535903	0.177612	1.41047	0.154423	0.491806	0.177612	1.2989
CV1466311	21	67.395	45311247	0.152019	0.830963	0.173611	1.25148	0.152019	0.786865	0.173611	1.13991
rs743351	21	69.106	46142497	0.153013	0.708942	0.170872	0.880013	0.153013	0.664845	0.170872	0.768446
CV2666421	22	2.35	15943021	0.155678	0.381774	0.177404	1.26488	0.155678	0.337677	0.177404	1.15331
CV2198219	22	2.948	16228268	0.156102	0.329749	0.177931	1.27511	0.156102	0.285651	0.177931	1.16355
rs7289980	22	3.788	16447322	0.155919	0.35217	0.177395	1.23994	0.155919	0.308072	0.177395	1.12838
rs1076113	22	4.934	16742701	0.156013	0.340671	0.176627	1.15426	0.156013	0.296574	0.176627	1.0427
rs1009787	22	7.719	17747338	0.155042	0.459827	0.175399	1.12864	0.155042	0.41573	0.175399	1.01707
rs5746770	22	8.14	17918666	0.156309	0.304393	0.174124	0.875759	0.156309	0.260296	0.174124	0.764193
rs1005873	22	9.014	18274629	0.155252	0.434149	0.174075	0.976078	0.155252	0.390051	0.174075	0.864511
rs165630	22	11.146	19142975	0.157597	0.146257	0.172582	0.594149	0.157597	0.102159	0.172582	0.482582
rs2073446	22	14.957	20874632	0.160996	-0.271093	0.177654	0.760573	0.160996	-0.31519	0.177654	0.649007
CV2447948	22	17.727	22319335	0.160213	-0.174966	0.17366	0.441013	0.160213	-0.219064	0.17366	0.329446
rs140335	22	18.981	23237977	0.160564	-0.218092	0.171528	0.193921	0.160564	-0.26219	0.171528	0.082354
rs997873	22	22.451	24202836	0.161585	-0.343351	0.173897	0.328104	0.161585	-0.387449	0.173897	0.216538
rs715534	22	22.575	24420731	0.166021	-0.888001	0.178444	0.33912	0.166021	-0.932099	0.178444	0.227553
rs738651	22	24.38	24942459	0.161876	-0.379119	0.178146	0.721962	0.161876	-0.423217	0.178146	0.610395
rs4822824	22	27.764	25662440	0.156377	0.296048	0.181346	1.58758	0.156377	0.251951	0.181346	1.47601
rs742002	22	28.228	25759640	0.156561	0.273458	0.181408	1.57544	0.156561	0.229361	0.181408	1.46388
rs730826	22	28.582	25833931	0.156331	0.301616	0.182644	1.72134	0.156331	0.257519	0.182644	1.60977
rs760606	22	29.084	25939052	0.160247	-0.179176	0.182624	1.32956	0.160247	-0.223273	0.182624	1.21799
rs558177	22	29.385	26002301	0.155464	0.408076	0.181066	1.6506	0.155464	0.363979	0.181066	1.53903
rs2014274	22	32.245	26481342	0.156321	0.302816	0.177798	1.24002	0.156321	0.258719	0.177798	1.12846
rs469991	22	33.302	27632413	0.159461	-0.0826241	0.177036	0.851796	0.159461	-0.126721	0.177036	0.74023
rs132277	22	33.495	27857505	0.158342	0.0547602	0.176747	0.934416	0.158342	0.0106628	0.176747	0.82285
rs909796	22	33.595	27975295	0.158559	0.0280562	0.176876	0.925652	0.158559	-0.0160413	0.176876	0.814085
rs2015166	22	34.52	29168673	0.159398	-0.0748611	0.176501	0.804846	0.159398	-0.118959	0.176501	0.69328
rs714909	22	34.708	30065621	0.160323	-0.18843	0.177609	0.823042	0.160323	-0.232527	0.177609	0.711475
CV2532612	22	34.768	30349534	0.159762	-0.119622	0.177016	0.819821	0.159762	-0.16372	0.177016	0.708254
rs1013603	22	37.43	31977008	0.160371	-0.194317	0.17775	0.832356	0.160371	-0.238414	0.17775	0.720789
rs874814	22	39.045	33310954	0.161263	-0.303816	0.180315	0.998851	0.161263	-0.347914	0.180315	0.887284
rs2010002	22	39.136	33744342	0.160015	-0.150682	0.179829	1.07457	0.160015	-0.19478	0.179829	0.963005
rs134443	22	39.586	33920082	0.160962	-0.266842	0.175318	0.531522	0.160962	-0.310939	0.175318	0.419955
rs739200	22	40.873	34704150	0.159624	-0.102626	0.181379	1.26776	0.159624	-0.146723	0.181379	1.15619
rs735853	22	42.034	34951028	0.155989	0.343595	0.182011	1.69236	0.155989	0.299498	0.182011	1.58079
rs932470	22	42.369	35379533	0.161583	-0.343119	0.184082	1.3418	0.161583	-0.387217	0.184082	1.23023
CV343265	22	42.864	35434457	0.159879	-0.133979	0.182031	1.30727	0.159879	-0.178077	0.182031	1.1957
rs25095	22	44.286	35677067	0.157945	0.10355	0.186612	1.95559	0.157945	0.0594524	0.186612	1.84402
rs64547	22	45.253	35835543	0.157837	0.116782	0.185499	1.85555	0.157837	0.0726848	0.185499	1.74398
rs133710	22	45.547	36070235	0.157868	0.112955	0.18669	1.97103	0.157868	0.0688576	0.18669	1.85946
rs739269	22	46.028	36455107	0.156161	0.322492	0.183532	1.82654	0.156161	0.278394	0.183532	1.71497
rs763072	22	49.165	38911113	0.16724	-1.03759	0.193122	1.67845	0.16724	-1.08169	0.193122	1.56688
rs738422	22	49.339	40366438	0.165519	-0.82633	0.191755	1.71362	0.165519	-0.870428	0.191755	1.60206
rs6002476	22	49.363	40411920	0.164194	-0.663638	0.190573	1.72789	0.164194	-0.707736	0.190573	1.61632
rs713811	22	49.606	40800745	0.163062	-0.524689	0.187158	1.50071	0.163062	-0.568786	0.187158	1.38915
rs1005286	22	49.754	41029038	0.165735	-0.852825	0.18876	1.39412	0.165735	-0.896923	0.18876	1.28256
rs137116	22	49.893	41242615	0.165899	-0.873006	0.189778	1.47905	0.165899	-0.917103	0.189778	1.36748
rs2013730	22	49.92	41421758	0.165415	-0.813513	0.189886	1.53809	0.165415	-0.85761	0.189886	1.42652
rs739306	22	50.294	41914029	0.166452	-0.940931	0.187834	1.23062	0.166452	-0.985029	0.187834	1.11906
rs713788	22	50.38	41943477	0.165948	-0.879042	0.187885	1.28586	0.165948	-0.923139	0.187885	1.1743
rs1807715	22	54.353	42924976	0.163314	-0.555633	0.181597	0.922305	0.163314	-0.59973	0.181597	0.810739
rs132404	22	56.099	43406939	0.156739	0.251525	0.173402	0.761057	0.156739	0.207427	0.173402	0.649491
rs998706	22	58.608	44012172	0.162975	-0.514022	0.175124	0.311864	0.162975	-0.558119	0.175124	0.200298
rs138179	22	60.555	44421742	0.162027	-0.397642	0.174806	0.374635	0.162027	-0.44174	0.174806	0.263068
rs6008793	22	61.982	44999675	0.161736	-0.361894	0.1737	0.293511	0.161736	-0.405991	0.1737	0.181944
rs710123	22	62.865	45357519	0.161502	-0.333172	0.171315	0.0794573	0.161502	-0.377269	0.171315	-0.0321093
rs135593	22	64.95	46202234	0.161771	-0.366177	0.172013	0.122143	0.161771	-0.410274	0.172013	0.0105762
rs738745	22	65.583	46458639	0.162287	-0.429523	0.170795	-0.0503739	0.162287	-0.47362	0.170795	-0.161941
rs1028528	22	65.869	46574531	0.162791	-0.491466	0.170784	-0.101641	0.162791	-0.535564	0.170784	-0.213207
rs130805	22	66.954	47014059	0.162953	-0.511325	0.169156	-0.279762	0.162953	-0.555422	0.169156	-0.391328
rs743802	22	69.212	47808163	0.16297	-0.51339	0.168117	-0.38485	0.16297	-0.557488	0.168117	-0.496417
rs737844	22	69.544	47966251	0.163868	-0.623591	0.166552	-0.629875	0.163868	-0.667689	0.166552	-0.741441
rs737356	22	69.608	47997070	0.163812	-0.616833	0.165712	-0.707937	0.163812	-0.66093	0.165712	-0.819503
rs764813	22	70.675	48505506	0.163711	-0.604423	0.166809	-0.588793	0.163711	-0.64852	0.166809	-0.70036
rs909692	22	71.488	48892661	0.163451	-0.572424	0.166806	-0.563096	0.163451	-0.616521	0.166806	-0.674663
rs140514	22	72.03	49150985	0.162859	-0.499794	0.166705	-0.514268	0.162859	-0.543891	0.166705	-0.625835
